# Supplementary material for: Perturbation-Based Modeling Unveils the Autophagic Modulation of Chemosensitivity and Immunogenicity in Breast Cancer Cells
Source: Metabolites. 2021 Sep 18;11(9):637. doi: 10.3390/metabo11090637 (PMC8469554; doi:10.3390/metabo11090637)
Supplement: Supplementary file 1 [file metabolites-11-00637-s001.zip]

Archive with 5 entries (4 files):
- SupplementaryFiles/
- SupplementaryFiles/Autophagy COPASI model.cps
- SupplementaryFiles/Flujo Autofágico pipeline.cpproj
- SupplementaryFiles/PerturbationDataSet.xlsx
- SupplementaryFiles/Supplementary figures.pdf
