# Supplementary material for: Perturbation-Based Modeling Unveils the Autophagic Modulation of Chemosensitivity and Immunogenicity in Breast Cancer Cells
Source: Metabolites. 2021 Sep 18;11(9):637. doi: 10.3390/metabo11090637 (PMC8469554; doi:10.3390/metabo11090637)
Supplement: Supplementary file 1 [file metabolites-11-00637-s001.zip › SupplementaryFiles/Autophagy COPASI model.cps]

<?xml version="1.0" encoding="UTF-8"?>
<!-- generated with COPASI 4.24 (Build 197) (http://www.copasi.org) at 2019-02-04 22:05:42 UTC -->
<?oxygen RNGSchema="http://www.copasi.org/static/schema/CopasiML.rng" type="xml"?>
<COPASI xmlns="http://www.copasi.org/static/schema" versionMajor="4" versionMinor="24" versionDevel="197" copasiSourcesModified="0">
  <ListOfFunctions>
    <Function key="Function_40" name="Function for re1" type="UserDefined" reversible="false">
      <Expression>
        s1*c1*k1*(1+s6*k2+s7*k3+s8*k4+s9*k5+s11*c1*k6+s12*c1*k7+s13*c1*k8)/c1
      </Expression>
      <ListOfParameterDescriptions>
        <ParameterDescription key="FunctionParameter_264" name="c1" order="0" role="volume"/>
        <ParameterDescription key="FunctionParameter_263" name="k1" order="1" role="constant"/>
        <ParameterDescription key="FunctionParameter_262" name="k2" order="2" role="constant"/>
        <ParameterDescription key="FunctionParameter_261" name="k3" order="3" role="constant"/>
        <ParameterDescription key="FunctionParameter_250" name="k4" order="4" role="constant"/>
        <ParameterDescription key="FunctionParameter_265" name="k5" order="5" role="constant"/>
        <ParameterDescription key="FunctionParameter_266" name="k6" order="6" role="constant"/>
        <ParameterDescription key="FunctionParameter_267" name="k7" order="7" role="constant"/>
        <ParameterDescription key="FunctionParameter_268" name="k8" order="8" role="constant"/>
        <ParameterDescription key="FunctionParameter_269" name="s1" order="9" role="substrate"/>
        <ParameterDescription key="FunctionParameter_270" name="s11" order="10" role="modifier"/>
        <ParameterDescription key="FunctionParameter_271" name="s12" order="11" role="modifier"/>
        <ParameterDescription key="FunctionParameter_272" name="s13" order="12" role="modifier"/>
        <ParameterDescription key="FunctionParameter_273" name="s6" order="13" role="modifier"/>
        <ParameterDescription key="FunctionParameter_274" name="s7" order="14" role="modifier"/>
        <ParameterDescription key="FunctionParameter_275" name="s8" order="15" role="modifier"/>
        <ParameterDescription key="FunctionParameter_276" name="s9" order="16" role="modifier"/>
      </ListOfParameterDescriptions>
    </Function>
    <Function key="Function_41" name="Function for re2" type="UserDefined" reversible="false">
      <Expression>
        s2*k9*(1+s6*k10+s7*k11+s10*k12+s11*c1*k13+s12*c1*k14+s13*c1*k15)/c1
      </Expression>
      <ListOfParameterDescriptions>
        <ParameterDescription key="FunctionParameter_293" name="c1" order="0" role="volume"/>
        <ParameterDescription key="FunctionParameter_292" name="k10" order="1" role="constant"/>
        <ParameterDescription key="FunctionParameter_291" name="k11" order="2" role="constant"/>
        <ParameterDescription key="FunctionParameter_290" name="k12" order="3" role="constant"/>
        <ParameterDescription key="FunctionParameter_289" name="k13" order="4" role="constant"/>
        <ParameterDescription key="FunctionParameter_288" name="k14" order="5" role="constant"/>
        <ParameterDescription key="FunctionParameter_287" name="k15" order="6" role="constant"/>
        <ParameterDescription key="FunctionParameter_286" name="k9" order="7" role="constant"/>
        <ParameterDescription key="FunctionParameter_285" name="s10" order="8" role="modifier"/>
        <ParameterDescription key="FunctionParameter_284" name="s11" order="9" role="modifier"/>
        <ParameterDescription key="FunctionParameter_283" name="s12" order="10" role="modifier"/>
        <ParameterDescription key="FunctionParameter_282" name="s13" order="11" role="modifier"/>
        <ParameterDescription key="FunctionParameter_281" name="s2" order="12" role="substrate"/>
        <ParameterDescription key="FunctionParameter_280" name="s6" order="13" role="modifier"/>
        <ParameterDescription key="FunctionParameter_279" name="s7" order="14" role="modifier"/>
      </ListOfParameterDescriptions>
    </Function>
    <Function key="Function_42" name="Function for re3" type="UserDefined" reversible="false">
      <Expression>
        s4*k16*(1+s11*c1*k17+s12*c1*k18+s13*c1*k19)/c1
      </Expression>
      <ListOfParameterDescriptions>
        <ParameterDescription key="FunctionParameter_306" name="c1" order="0" role="volume"/>
        <ParameterDescription key="FunctionParameter_305" name="k16" order="1" role="constant"/>
        <ParameterDescription key="FunctionParameter_304" name="k17" order="2" role="constant"/>
        <ParameterDescription key="FunctionParameter_303" name="k18" order="3" role="constant"/>
        <ParameterDescription key="FunctionParameter_302" name="k19" order="4" role="constant"/>
        <ParameterDescription key="FunctionParameter_301" name="s11" order="5" role="modifier"/>
        <ParameterDescription key="FunctionParameter_300" name="s12" order="6" role="modifier"/>
        <ParameterDescription key="FunctionParameter_299" name="s13" order="7" role="modifier"/>
        <ParameterDescription key="FunctionParameter_298" name="s4" order="8" role="substrate"/>
      </ListOfParameterDescriptions>
    </Function>
  </ListOfFunctions>
  <Model key="Model_1" name="NoName" simulationType="time" timeUnit="s" volumeUnit="l" areaUnit="m²" lengthUnit="m" quantityUnit="mol" type="deterministic" avogadroConstant="6.0221408570000002e+23">
    <MiriamAnnotation>
<rdf:RDF
   xmlns:dcterms="http://purl.org/dc/terms/"
   xmlns:rdf="http://www.w3.org/1999/02/22-rdf-syntax-ns#">
  <rdf:Description rdf:about="#Model_1">
    <dcterms:created>
      <rdf:Description>
        <dcterms:W3CDTF>2019-02-01T16:15:21Z</dcterms:W3CDTF>
      </rdf:Description>
    </dcterms:created>
  </rdf:Description>
</rdf:RDF>

    </MiriamAnnotation>
    <ListOfCompartments>
      <Compartment key="Compartment_0" name="default" simulationType="fixed" dimensionality="3" addNoise="false">
      </Compartment>
      <Compartment key="Compartment_1" name="Cell" simulationType="fixed" dimensionality="3" addNoise="false">
        <MiriamAnnotation>
<rdf:RDF
   xmlns:dcterms="http://purl.org/dc/terms/"
   xmlns:rdf="http://www.w3.org/1999/02/22-rdf-syntax-ns#">
  <rdf:Description rdf:about="#Compartment_1">
    <dcterms:created>
      <rdf:Description>
        <dcterms:W3CDTF>2019-02-04T13:10:51Z</dcterms:W3CDTF>
      </rdf:Description>
    </dcterms:created>
  </rdf:Description>
</rdf:RDF>

        </MiriamAnnotation>
      </Compartment>
    </ListOfCompartments>
    <ListOfMetabolites>
      <Metabolite key="Metabolite_0" name="Autophagosome (AP)" simulationType="reactions" compartment="Compartment_1" addNoise="false">
        <MiriamAnnotation>
<rdf:RDF xmlns:dcterms="http://purl.org/dc/terms/" xmlns:rdf="http://www.w3.org/1999/02/22-rdf-syntax-ns#">
  <rdf:Description rdf:about="#Metabolite_0">
    <dcterms:created>
      <rdf:Description>
        <dcterms:W3CDTF>2019-02-01T16:28:04Z</dcterms:W3CDTF>
      </rdf:Description>
    </dcterms:created>
  </rdf:Description>
</rdf:RDF>
        </MiriamAnnotation>
      </Metabolite>
      <Metabolite key="Metabolite_1" name="Autophagolysosome (AL)" simulationType="reactions" compartment="Compartment_1" addNoise="false">
        <MiriamAnnotation>
<rdf:RDF xmlns:dcterms="http://purl.org/dc/terms/" xmlns:rdf="http://www.w3.org/1999/02/22-rdf-syntax-ns#">
  <rdf:Description rdf:about="#Metabolite_1">
    <dcterms:created>
      <rdf:Description>
        <dcterms:W3CDTF>2019-02-01T16:28:04Z</dcterms:W3CDTF>
      </rdf:Description>
    </dcterms:created>
  </rdf:Description>
</rdf:RDF>
        </MiriamAnnotation>
      </Metabolite>
      <Metabolite key="Metabolite_2" name="sa4_degraded" simulationType="reactions" compartment="Compartment_1" addNoise="false">
      </Metabolite>
      <Metabolite key="Metabolite_3" name="Rapamycin" simulationType="reactions" compartment="Compartment_1" addNoise="false">
      </Metabolite>
      <Metabolite key="Metabolite_4" name="Torin-2" simulationType="reactions" compartment="Compartment_1" addNoise="false">
        <MiriamAnnotation>
<rdf:RDF xmlns:dcterms="http://purl.org/dc/terms/" xmlns:rdf="http://www.w3.org/1999/02/22-rdf-syntax-ns#">
  <rdf:Description rdf:about="#Metabolite_4">
    <dcterms:created>
      <rdf:Description>
        <dcterms:W3CDTF>2019-02-01T16:28:05Z</dcterms:W3CDTF>
      </rdf:Description>
    </dcterms:created>
  </rdf:Description>
</rdf:RDF>
        </MiriamAnnotation>
      </Metabolite>
      <Metabolite key="Metabolite_5" name="Wortmannin" simulationType="reactions" compartment="Compartment_1" addNoise="false">
      </Metabolite>
      <Metabolite key="Metabolite_6" name="Spautin-1" simulationType="reactions" compartment="Compartment_1" addNoise="false">
      </Metabolite>
      <Metabolite key="Metabolite_7" name="HCQ" simulationType="reactions" compartment="Compartment_1" addNoise="false">
      </Metabolite>
      <Metabolite key="Metabolite_8" name="Epirubicin" simulationType="reactions" compartment="Compartment_1" addNoise="false">
      </Metabolite>
      <Metabolite key="Metabolite_9" name="Cisplatin" simulationType="reactions" compartment="Compartment_1" addNoise="false">
      </Metabolite>
      <Metabolite key="Metabolite_10" name="Paclitaxel" simulationType="reactions" compartment="Compartment_1" addNoise="false">
      </Metabolite>
      <Metabolite key="Metabolite_11" name="Cytoplasm" simulationType="fixed" compartment="Compartment_1" addNoise="false">
        <MiriamAnnotation>
<rdf:RDF xmlns:dcterms="http://purl.org/dc/terms/" xmlns:rdf="http://www.w3.org/1999/02/22-rdf-syntax-ns#">
  <rdf:Description rdf:about="#Metabolite_11">
    <dcterms:created>
      <rdf:Description>
        <dcterms:W3CDTF>2019-02-01T16:28:05Z</dcterms:W3CDTF>
      </rdf:Description>
    </dcterms:created>
  </rdf:Description>
</rdf:RDF>
        </MiriamAnnotation>
      </Metabolite>
    </ListOfMetabolites>
    <ListOfReactions>
      <Reaction key="Reaction_0" name="re1" reversible="false" fast="false" addNoise="false">
        <MiriamAnnotation>
<rdf:RDF xmlns:dcterms="http://purl.org/dc/terms/" xmlns:rdf="http://www.w3.org/1999/02/22-rdf-syntax-ns#">
  <rdf:Description rdf:about="#Reaction_0">
    <dcterms:created>
      <rdf:Description>
        <dcterms:W3CDTF>2019-02-01T16:15:27Z</dcterms:W3CDTF>
      </rdf:Description>
    </dcterms:created>
  </rdf:Description>
</rdf:RDF>
        </MiriamAnnotation>
        <ListOfSubstrates>
          <Substrate metabolite="Metabolite_11" stoichiometry="1"/>
        </ListOfSubstrates>
        <ListOfProducts>
          <Product metabolite="Metabolite_0" stoichiometry="1"/>
        </ListOfProducts>
        <ListOfModifiers>
          <Modifier metabolite="Metabolite_3" stoichiometry="1"/>
          <Modifier metabolite="Metabolite_4" stoichiometry="1"/>
          <Modifier metabolite="Metabolite_5" stoichiometry="1"/>
          <Modifier metabolite="Metabolite_6" stoichiometry="1"/>
          <Modifier metabolite="Metabolite_8" stoichiometry="1"/>
          <Modifier metabolite="Metabolite_9" stoichiometry="1"/>
          <Modifier metabolite="Metabolite_10" stoichiometry="1"/>
        </ListOfModifiers>
        <ListOfConstants>
          <Constant key="Parameter_5013" name="k1" value="0"/>
          <Constant key="Parameter_5012" name="k2" value="0"/>
          <Constant key="Parameter_5011" name="k3" value="0"/>
          <Constant key="Parameter_5010" name="k4" value="0"/>
          <Constant key="Parameter_5009" name="k5" value="0"/>
          <Constant key="Parameter_5008" name="k6" value="0"/>
          <Constant key="Parameter_5007" name="k7" value="0"/>
          <Constant key="Parameter_5006" name="k8" value="0"/>
        </ListOfConstants>
        <KineticLaw function="Function_40" unitType="Default" scalingCompartment="CN=Root,Model=NoName,Vector=Compartments[Cell]">
          <ListOfCallParameters>
            <CallParameter functionParameter="FunctionParameter_264">
              <SourceParameter reference="Compartment_1"/>
            </CallParameter>
            <CallParameter functionParameter="FunctionParameter_263">
              <SourceParameter reference="Parameter_5013"/>
            </CallParameter>
            <CallParameter functionParameter="FunctionParameter_262">
              <SourceParameter reference="Parameter_5012"/>
            </CallParameter>
            <CallParameter functionParameter="FunctionParameter_261">
              <SourceParameter reference="Parameter_5011"/>
            </CallParameter>
            <CallParameter functionParameter="FunctionParameter_250">
              <SourceParameter reference="Parameter_5010"/>
            </CallParameter>
            <CallParameter functionParameter="FunctionParameter_265">
              <SourceParameter reference="Parameter_5009"/>
            </CallParameter>
            <CallParameter functionParameter="FunctionParameter_266">
              <SourceParameter reference="Parameter_5008"/>
            </CallParameter>
            <CallParameter functionParameter="FunctionParameter_267">
              <SourceParameter reference="Parameter_5007"/>
            </CallParameter>
            <CallParameter functionParameter="FunctionParameter_268">
              <SourceParameter reference="Parameter_5006"/>
            </CallParameter>
            <CallParameter functionParameter="FunctionParameter_269">
              <SourceParameter reference="Metabolite_11"/>
            </CallParameter>
            <CallParameter functionParameter="FunctionParameter_270">
              <SourceParameter reference="Metabolite_8"/>
            </CallParameter>
            <CallParameter functionParameter="FunctionParameter_271">
              <SourceParameter reference="Metabolite_9"/>
            </CallParameter>
            <CallParameter functionParameter="FunctionParameter_272">
              <SourceParameter reference="Metabolite_10"/>
            </CallParameter>
            <CallParameter functionParameter="FunctionParameter_273">
              <SourceParameter reference="Metabolite_3"/>
            </CallParameter>
            <CallParameter functionParameter="FunctionParameter_274">
              <SourceParameter reference="Metabolite_4"/>
            </CallParameter>
            <CallParameter functionParameter="FunctionParameter_275">
              <SourceParameter reference="Metabolite_5"/>
            </CallParameter>
            <CallParameter functionParameter="FunctionParameter_276">
              <SourceParameter reference="Metabolite_6"/>
            </CallParameter>
          </ListOfCallParameters>
        </KineticLaw>
      </Reaction>
      <Reaction key="Reaction_1" name="re2" reversible="false" fast="false" addNoise="false">
        <MiriamAnnotation>
<rdf:RDF xmlns:dcterms="http://purl.org/dc/terms/" xmlns:rdf="http://www.w3.org/1999/02/22-rdf-syntax-ns#">
  <rdf:Description rdf:about="#Reaction_1">
    <dcterms:created>
      <rdf:Description>
        <dcterms:W3CDTF>2019-02-01T16:15:28Z</dcterms:W3CDTF>
      </rdf:Description>
    </dcterms:created>
  </rdf:Description>
</rdf:RDF>
        </MiriamAnnotation>
        <ListOfSubstrates>
          <Substrate metabolite="Metabolite_0" stoichiometry="1"/>
        </ListOfSubstrates>
        <ListOfProducts>
          <Product metabolite="Metabolite_1" stoichiometry="1"/>
        </ListOfProducts>
        <ListOfModifiers>
          <Modifier metabolite="Metabolite_3" stoichiometry="1"/>
          <Modifier metabolite="Metabolite_4" stoichiometry="1"/>
          <Modifier metabolite="Metabolite_7" stoichiometry="1"/>
          <Modifier metabolite="Metabolite_8" stoichiometry="1"/>
          <Modifier metabolite="Metabolite_9" stoichiometry="1"/>
          <Modifier metabolite="Metabolite_10" stoichiometry="1"/>
        </ListOfModifiers>
        <ListOfConstants>
          <Constant key="Parameter_5005" name="k9" value="0"/>
          <Constant key="Parameter_5004" name="k10" value="0"/>
          <Constant key="Parameter_5003" name="k11" value="0"/>
          <Constant key="Parameter_5002" name="k12" value="0"/>
          <Constant key="Parameter_5001" name="k13" value="0"/>
          <Constant key="Parameter_5000" name="k14" value="0"/>
          <Constant key="Parameter_4999" name="k15" value="0"/>
        </ListOfConstants>
        <KineticLaw function="Function_41" unitType="Default" scalingCompartment="CN=Root,Model=NoName,Vector=Compartments[Cell]">
          <ListOfCallParameters>
            <CallParameter functionParameter="FunctionParameter_293">
              <SourceParameter reference="Compartment_1"/>
            </CallParameter>
            <CallParameter functionParameter="FunctionParameter_292">
              <SourceParameter reference="Parameter_5004"/>
            </CallParameter>
            <CallParameter functionParameter="FunctionParameter_291">
              <SourceParameter reference="Parameter_5003"/>
            </CallParameter>
            <CallParameter functionParameter="FunctionParameter_290">
              <SourceParameter reference="Parameter_5002"/>
            </CallParameter>
            <CallParameter functionParameter="FunctionParameter_289">
              <SourceParameter reference="Parameter_5001"/>
            </CallParameter>
            <CallParameter functionParameter="FunctionParameter_288">
              <SourceParameter reference="Parameter_5000"/>
            </CallParameter>
            <CallParameter functionParameter="FunctionParameter_287">
              <SourceParameter reference="Parameter_4999"/>
            </CallParameter>
            <CallParameter functionParameter="FunctionParameter_286">
              <SourceParameter reference="Parameter_5005"/>
            </CallParameter>
            <CallParameter functionParameter="FunctionParameter_285">
              <SourceParameter reference="Metabolite_7"/>
            </CallParameter>
            <CallParameter functionParameter="FunctionParameter_284">
              <SourceParameter reference="Metabolite_8"/>
            </CallParameter>
            <CallParameter functionParameter="FunctionParameter_283">
              <SourceParameter reference="Metabolite_9"/>
            </CallParameter>
            <CallParameter functionParameter="FunctionParameter_282">
              <SourceParameter reference="Metabolite_10"/>
            </CallParameter>
            <CallParameter functionParameter="FunctionParameter_281">
              <SourceParameter reference="Metabolite_0"/>
            </CallParameter>
            <CallParameter functionParameter="FunctionParameter_280">
              <SourceParameter reference="Metabolite_3"/>
            </CallParameter>
            <CallParameter functionParameter="FunctionParameter_279">
              <SourceParameter reference="Metabolite_4"/>
            </CallParameter>
          </ListOfCallParameters>
        </KineticLaw>
      </Reaction>
      <Reaction key="Reaction_2" name="re3" reversible="false" fast="false" addNoise="false">
        <MiriamAnnotation>
<rdf:RDF xmlns:dcterms="http://purl.org/dc/terms/" xmlns:rdf="http://www.w3.org/1999/02/22-rdf-syntax-ns#">
  <rdf:Description rdf:about="#Reaction_2">
    <dcterms:created>
      <rdf:Description>
        <dcterms:W3CDTF>2019-02-01T16:15:29Z</dcterms:W3CDTF>
      </rdf:Description>
    </dcterms:created>
  </rdf:Description>
</rdf:RDF>
        </MiriamAnnotation>
        <ListOfSubstrates>
          <Substrate metabolite="Metabolite_1" stoichiometry="1"/>
        </ListOfSubstrates>
        <ListOfProducts>
          <Product metabolite="Metabolite_2" stoichiometry="1"/>
        </ListOfProducts>
        <ListOfModifiers>
          <Modifier metabolite="Metabolite_8" stoichiometry="1"/>
          <Modifier metabolite="Metabolite_9" stoichiometry="1"/>
          <Modifier metabolite="Metabolite_10" stoichiometry="1"/>
        </ListOfModifiers>
        <ListOfConstants>
          <Constant key="Parameter_4998" name="k16" value="0"/>
          <Constant key="Parameter_4997" name="k17" value="0"/>
          <Constant key="Parameter_4996" name="k18" value="0"/>
          <Constant key="Parameter_4995" name="k19" value="0"/>
        </ListOfConstants>
        <KineticLaw function="Function_42" unitType="Default" scalingCompartment="CN=Root,Model=NoName,Vector=Compartments[Cell]">
          <ListOfCallParameters>
            <CallParameter functionParameter="FunctionParameter_306">
              <SourceParameter reference="Compartment_1"/>
            </CallParameter>
            <CallParameter functionParameter="FunctionParameter_305">
              <SourceParameter reference="Parameter_4998"/>
            </CallParameter>
            <CallParameter functionParameter="FunctionParameter_304">
              <SourceParameter reference="Parameter_4997"/>
            </CallParameter>
            <CallParameter functionParameter="FunctionParameter_303">
              <SourceParameter reference="Parameter_4996"/>
            </CallParameter>
            <CallParameter functionParameter="FunctionParameter_302">
              <SourceParameter reference="Parameter_4995"/>
            </CallParameter>
            <CallParameter functionParameter="FunctionParameter_301">
              <SourceParameter reference="Metabolite_8"/>
            </CallParameter>
            <CallParameter functionParameter="FunctionParameter_300">
              <SourceParameter reference="Metabolite_9"/>
            </CallParameter>
            <CallParameter functionParameter="FunctionParameter_299">
              <SourceParameter reference="Metabolite_10"/>
            </CallParameter>
            <CallParameter functionParameter="FunctionParameter_298">
              <SourceParameter reference="Metabolite_1"/>
            </CallParameter>
          </ListOfCallParameters>
        </KineticLaw>
      </Reaction>
    </ListOfReactions>
    <ListOfModelParameterSets activeSet="ModelParameterSet_1">
      <ModelParameterSet key="ModelParameterSet_1" name="Initial State">
        <ModelParameterGroup cn="String=Initial Time" type="Group">
          <ModelParameter cn="CN=Root,Model=NoName" value="0" type="Model" simulationType="time"/>
        </ModelParameterGroup>
        <ModelParameterGroup cn="String=Initial Compartment Sizes" type="Group">
          <ModelParameter cn="CN=Root,Model=NoName,Vector=Compartments[default]" value="1" type="Compartment" simulationType="fixed"/>
          <ModelParameter cn="CN=Root,Model=NoName,Vector=Compartments[Cell]" value="1" type="Compartment" simulationType="fixed"/>
        </ModelParameterGroup>
        <ModelParameterGroup cn="String=Initial Species Values" type="Group">
          <ModelParameter cn="CN=Root,Model=NoName,Vector=Compartments[Cell],Vector=Metabolites[Autophagosome (AP)]" value="6.0221408570000002e+23" type="Species" simulationType="reactions"/>
          <ModelParameter cn="CN=Root,Model=NoName,Vector=Compartments[Cell],Vector=Metabolites[Autophagolysosome (AL)]" value="6.0221408570000002e+23" type="Species" simulationType="reactions"/>
          <ModelParameter cn="CN=Root,Model=NoName,Vector=Compartments[Cell],Vector=Metabolites[sa4_degraded]" value="0" type="Species" simulationType="reactions"/>
          <ModelParameter cn="CN=Root,Model=NoName,Vector=Compartments[Cell],Vector=Metabolites[Rapamycin]" value="0" type="Species" simulationType="reactions"/>
          <ModelParameter cn="CN=Root,Model=NoName,Vector=Compartments[Cell],Vector=Metabolites[Torin-2]" value="0" type="Species" simulationType="reactions"/>
          <ModelParameter cn="CN=Root,Model=NoName,Vector=Compartments[Cell],Vector=Metabolites[Wortmannin]" value="0" type="Species" simulationType="reactions"/>
          <ModelParameter cn="CN=Root,Model=NoName,Vector=Compartments[Cell],Vector=Metabolites[Spautin-1]" value="0" type="Species" simulationType="reactions"/>
          <ModelParameter cn="CN=Root,Model=NoName,Vector=Compartments[Cell],Vector=Metabolites[HCQ]" value="0" type="Species" simulationType="reactions"/>
          <ModelParameter cn="CN=Root,Model=NoName,Vector=Compartments[Cell],Vector=Metabolites[Epirubicin]" value="0" type="Species" simulationType="reactions"/>
          <ModelParameter cn="CN=Root,Model=NoName,Vector=Compartments[Cell],Vector=Metabolites[Cisplatin]" value="0" type="Species" simulationType="reactions"/>
          <ModelParameter cn="CN=Root,Model=NoName,Vector=Compartments[Cell],Vector=Metabolites[Paclitaxel]" value="0" type="Species" simulationType="reactions"/>
          <ModelParameter cn="CN=Root,Model=NoName,Vector=Compartments[Cell],Vector=Metabolites[Cytoplasm]" value="6.0221408570000002e+23" type="Species" simulationType="fixed"/>
        </ModelParameterGroup>
        <ModelParameterGroup cn="String=Initial Global Quantities" type="Group">
        </ModelParameterGroup>
        <ModelParameterGroup cn="String=Kinetic Parameters" type="Group">
          <ModelParameterGroup cn="CN=Root,Model=NoName,Vector=Reactions[re1]" type="Reaction">
            <ModelParameter cn="CN=Root,Model=NoName,Vector=Reactions[re1],ParameterGroup=Parameters,Parameter=k1" value="0" type="ReactionParameter" simulationType="fixed"/>
            <ModelParameter cn="CN=Root,Model=NoName,Vector=Reactions[re1],ParameterGroup=Parameters,Parameter=k2" value="0" type="ReactionParameter" simulationType="fixed"/>
            <ModelParameter cn="CN=Root,Model=NoName,Vector=Reactions[re1],ParameterGroup=Parameters,Parameter=k3" value="0" type="ReactionParameter" simulationType="fixed"/>
            <ModelParameter cn="CN=Root,Model=NoName,Vector=Reactions[re1],ParameterGroup=Parameters,Parameter=k4" value="0" type="ReactionParameter" simulationType="fixed"/>
            <ModelParameter cn="CN=Root,Model=NoName,Vector=Reactions[re1],ParameterGroup=Parameters,Parameter=k5" value="0" type="ReactionParameter" simulationType="fixed"/>
            <ModelParameter cn="CN=Root,Model=NoName,Vector=Reactions[re1],ParameterGroup=Parameters,Parameter=k6" value="0" type="ReactionParameter" simulationType="fixed"/>
            <ModelParameter cn="CN=Root,Model=NoName,Vector=Reactions[re1],ParameterGroup=Parameters,Parameter=k7" value="0" type="ReactionParameter" simulationType="fixed"/>
            <ModelParameter cn="CN=Root,Model=NoName,Vector=Reactions[re1],ParameterGroup=Parameters,Parameter=k8" value="0" type="ReactionParameter" simulationType="fixed"/>
          </ModelParameterGroup>
          <ModelParameterGroup cn="CN=Root,Model=NoName,Vector=Reactions[re2]" type="Reaction">
            <ModelParameter cn="CN=Root,Model=NoName,Vector=Reactions[re2],ParameterGroup=Parameters,Parameter=k9" value="0" type="ReactionParameter" simulationType="fixed"/>
            <ModelParameter cn="CN=Root,Model=NoName,Vector=Reactions[re2],ParameterGroup=Parameters,Parameter=k10" value="0" type="ReactionParameter" simulationType="fixed"/>
            <ModelParameter cn="CN=Root,Model=NoName,Vector=Reactions[re2],ParameterGroup=Parameters,Parameter=k11" value="0" type="ReactionParameter" simulationType="fixed"/>
            <ModelParameter cn="CN=Root,Model=NoName,Vector=Reactions[re2],ParameterGroup=Parameters,Parameter=k12" value="0" type="ReactionParameter" simulationType="fixed"/>
            <ModelParameter cn="CN=Root,Model=NoName,Vector=Reactions[re2],ParameterGroup=Parameters,Parameter=k13" value="0" type="ReactionParameter" simulationType="fixed"/>
            <ModelParameter cn="CN=Root,Model=NoName,Vector=Reactions[re2],ParameterGroup=Parameters,Parameter=k14" value="0" type="ReactionParameter" simulationType="fixed"/>
            <ModelParameter cn="CN=Root,Model=NoName,Vector=Reactions[re2],ParameterGroup=Parameters,Parameter=k15" value="0" type="ReactionParameter" simulationType="fixed"/>
          </ModelParameterGroup>
          <ModelParameterGroup cn="CN=Root,Model=NoName,Vector=Reactions[re3]" type="Reaction">
            <ModelParameter cn="CN=Root,Model=NoName,Vector=Reactions[re3],ParameterGroup=Parameters,Parameter=k16" value="0" type="ReactionParameter" simulationType="fixed"/>
            <ModelParameter cn="CN=Root,Model=NoName,Vector=Reactions[re3],ParameterGroup=Parameters,Parameter=k17" value="0" type="ReactionParameter" simulationType="fixed"/>
            <ModelParameter cn="CN=Root,Model=NoName,Vector=Reactions[re3],ParameterGroup=Parameters,Parameter=k18" value="0" type="ReactionParameter" simulationType="fixed"/>
            <ModelParameter cn="CN=Root,Model=NoName,Vector=Reactions[re3],ParameterGroup=Parameters,Parameter=k19" value="0" type="ReactionParameter" simulationType="fixed"/>
          </ModelParameterGroup>
        </ModelParameterGroup>
      </ModelParameterSet>
    </ListOfModelParameterSets>
    <StateTemplate>
      <StateTemplateVariable objectReference="Model_1"/>
      <StateTemplateVariable objectReference="Metabolite_0"/>
      <StateTemplateVariable objectReference="Metabolite_1"/>
      <StateTemplateVariable objectReference="Metabolite_2"/>
      <StateTemplateVariable objectReference="Metabolite_11"/>
      <StateTemplateVariable objectReference="Metabolite_3"/>
      <StateTemplateVariable objectReference="Metabolite_4"/>
      <StateTemplateVariable objectReference="Metabolite_5"/>
      <StateTemplateVariable objectReference="Metabolite_6"/>
      <StateTemplateVariable objectReference="Metabolite_7"/>
      <StateTemplateVariable objectReference="Metabolite_8"/>
      <StateTemplateVariable objectReference="Metabolite_9"/>
      <StateTemplateVariable objectReference="Metabolite_10"/>
      <StateTemplateVariable objectReference="Compartment_0"/>
      <StateTemplateVariable objectReference="Compartment_1"/>
    </StateTemplate>
    <InitialState type="initialState">
      0 6.0221408570000002e+23 6.0221408570000002e+23 0 6.0221408570000002e+23 0 0 0 0 0 0 0 0 1 1 
    </InitialState>
  </Model>
  <ListOfTasks>
    <Task key="Task_14" name="Steady-State" type="steadyState" scheduled="false" updateModel="false">
      <Report reference="Report_9" target="" append="1" confirmOverwrite="1"/>
      <Problem>
        <Parameter name="JacobianRequested" type="bool" value="1"/>
        <Parameter name="StabilityAnalysisRequested" type="bool" value="1"/>
      </Problem>
      <Method name="Enhanced Newton" type="EnhancedNewton">
        <Parameter name="Resolution" type="unsignedFloat" value="1.0000000000000001e-09"/>
        <Parameter name="Derivation Factor" type="unsignedFloat" value="0.001"/>
        <Parameter name="Use Newton" type="bool" value="1"/>
        <Parameter name="Use Integration" type="bool" value="1"/>
        <Parameter name="Use Back Integration" type="bool" value="0"/>
        <Parameter name="Accept Negative Concentrations" type="bool" value="0"/>
        <Parameter name="Iteration Limit" type="unsignedInteger" value="50"/>
        <Parameter name="Maximum duration for forward integration" type="unsignedFloat" value="1000000000"/>
        <Parameter name="Maximum duration for backward integration" type="unsignedFloat" value="1000000"/>
      </Method>
    </Task>
    <Task key="Task_15" name="Time-Course" type="timeCourse" scheduled="false" updateModel="false">
      <Problem>
        <Parameter name="AutomaticStepSize" type="bool" value="0"/>
        <Parameter name="StepNumber" type="unsignedInteger" value="6"/>
        <Parameter name="StepSize" type="float" value="8"/>
        <Parameter name="Duration" type="float" value="48"/>
        <Parameter name="TimeSeriesRequested" type="bool" value="1"/>
        <Parameter name="OutputStartTime" type="float" value="0"/>
        <Parameter name="Output Event" type="bool" value="0"/>
        <Parameter name="Start in Steady State" type="bool" value="0"/>
      </Problem>
      <Method name="Deterministic (LSODA)" type="Deterministic(LSODA)">
        <Parameter name="Integrate Reduced Model" type="bool" value="0"/>
        <Parameter name="Relative Tolerance" type="unsignedFloat" value="9.9999999999999995e-07"/>
        <Parameter name="Absolute Tolerance" type="unsignedFloat" value="9.9999999999999998e-13"/>
        <Parameter name="Max Internal Steps" type="unsignedInteger" value="10000"/>
        <Parameter name="Max Internal Step Size" type="unsignedFloat" value="0"/>
      </Method>
    </Task>
    <Task key="Task_16" name="Scan" type="scan" scheduled="false" updateModel="false">
      <Problem>
        <Parameter name="Subtask" type="unsignedInteger" value="1"/>
        <ParameterGroup name="ScanItems">
        </ParameterGroup>
        <Parameter name="Output in subtask" type="bool" value="1"/>
        <Parameter name="Adjust initial conditions" type="bool" value="0"/>
      </Problem>
      <Method name="Scan Framework" type="ScanFramework">
      </Method>
    </Task>
    <Task key="Task_17" name="Elementary Flux Modes" type="fluxMode" scheduled="false" updateModel="false">
      <Report reference="Report_10" target="" append="1" confirmOverwrite="1"/>
      <Problem>
      </Problem>
      <Method name="EFM Algorithm" type="EFMAlgorithm">
      </Method>
    </Task>
    <Task key="Task_18" name="Optimization" type="optimization" scheduled="false" updateModel="false">
      <Report reference="Report_11" target="" append="1" confirmOverwrite="1"/>
      <Problem>
        <Parameter name="Subtask" type="cn" value="CN=Root,Vector=TaskList[Steady-State]"/>
        <ParameterText name="ObjectiveExpression" type="expression">
          
        </ParameterText>
        <Parameter name="Maximize" type="bool" value="0"/>
        <Parameter name="Randomize Start Values" type="bool" value="0"/>
        <Parameter name="Calculate Statistics" type="bool" value="1"/>
        <ParameterGroup name="OptimizationItemList">
        </ParameterGroup>
        <ParameterGroup name="OptimizationConstraintList">
        </ParameterGroup>
      </Problem>
      <Method name="Random Search" type="RandomSearch">
        <Parameter name="Log Verbosity" type="unsignedInteger" value="0"/>
        <Parameter name="Number of Iterations" type="unsignedInteger" value="100000"/>
        <Parameter name="Random Number Generator" type="unsignedInteger" value="1"/>
        <Parameter name="Seed" type="unsignedInteger" value="0"/>
      </Method>
    </Task>
    <Task key="Task_19" name="Parameter Estimation" type="parameterFitting" scheduled="false" updateModel="false">
      <Report reference="Report_12" target="" append="1" confirmOverwrite="1"/>
      <Problem>
        <Parameter name="Maximize" type="bool" value="0"/>
        <Parameter name="Randomize Start Values" type="bool" value="1"/>
        <Parameter name="Calculate Statistics" type="bool" value="1"/>
        <ParameterGroup name="OptimizationItemList">
          <ParameterGroup name="FitItem">
            <Parameter name="ObjectCN" type="cn" value="CN=Root,Model=NoName,Vector=Reactions[re1],ParameterGroup=Parameters,Parameter=k2,Reference=Value"/>
            <Parameter name="LowerBound" type="cn" value="0"/>
            <Parameter name="UpperBound" type="cn" value="100"/>
            <Parameter name="StartValue" type="float" value="32.47597537"/>
            <ParameterGroup name="Affected Experiments">
            </ParameterGroup>
            <ParameterGroup name="Affected Cross Validation Experiments">
            </ParameterGroup>
          </ParameterGroup>
          <ParameterGroup name="FitItem">
            <Parameter name="ObjectCN" type="cn" value="CN=Root,Model=NoName,Vector=Reactions[re1],ParameterGroup=Parameters,Parameter=k3,Reference=Value"/>
            <Parameter name="LowerBound" type="cn" value="0"/>
            <Parameter name="UpperBound" type="cn" value="20"/>
            <Parameter name="StartValue" type="float" value="15.707943824983188"/>
            <ParameterGroup name="Affected Experiments">
            </ParameterGroup>
            <ParameterGroup name="Affected Cross Validation Experiments">
            </ParameterGroup>
          </ParameterGroup>
          <ParameterGroup name="FitItem">
            <Parameter name="ObjectCN" type="cn" value="CN=Root,Model=NoName,Vector=Reactions[re1],ParameterGroup=Parameters,Parameter=k4,Reference=Value"/>
            <Parameter name="LowerBound" type="cn" value="-20"/>
            <Parameter name="UpperBound" type="cn" value="0"/>
            <Parameter name="StartValue" type="float" value="-9.6403409423400515"/>
            <ParameterGroup name="Affected Experiments">
            </ParameterGroup>
            <ParameterGroup name="Affected Cross Validation Experiments">
            </ParameterGroup>
          </ParameterGroup>
          <ParameterGroup name="FitItem">
            <Parameter name="ObjectCN" type="cn" value="CN=Root,Model=NoName,Vector=Reactions[re1],ParameterGroup=Parameters,Parameter=k5,Reference=Value"/>
            <Parameter name="LowerBound" type="cn" value="-20"/>
            <Parameter name="UpperBound" type="cn" value="0"/>
            <Parameter name="StartValue" type="float" value="-18.513572653409462"/>
            <ParameterGroup name="Affected Experiments">
            </ParameterGroup>
            <ParameterGroup name="Affected Cross Validation Experiments">
            </ParameterGroup>
          </ParameterGroup>
          <ParameterGroup name="FitItem">
            <Parameter name="ObjectCN" type="cn" value="CN=Root,Model=NoName,Vector=Reactions[re2],ParameterGroup=Parameters,Parameter=k10,Reference=Value"/>
            <Parameter name="LowerBound" type="cn" value="0"/>
            <Parameter name="UpperBound" type="cn" value="20"/>
            <Parameter name="StartValue" type="float" value="6.5492789509122442"/>
            <ParameterGroup name="Affected Experiments">
            </ParameterGroup>
            <ParameterGroup name="Affected Cross Validation Experiments">
            </ParameterGroup>
          </ParameterGroup>
          <ParameterGroup name="FitItem">
            <Parameter name="ObjectCN" type="cn" value="CN=Root,Model=NoName,Vector=Reactions[re2],ParameterGroup=Parameters,Parameter=k9,Reference=Value"/>
            <Parameter name="LowerBound" type="cn" value="0"/>
            <Parameter name="UpperBound" type="cn" value="200"/>
            <Parameter name="StartValue" type="float" value="120.70097455771196"/>
            <ParameterGroup name="Affected Experiments">
            </ParameterGroup>
            <ParameterGroup name="Affected Cross Validation Experiments">
            </ParameterGroup>
          </ParameterGroup>
          <ParameterGroup name="FitItem">
            <Parameter name="ObjectCN" type="cn" value="CN=Root,Model=NoName,Vector=Reactions[re2],ParameterGroup=Parameters,Parameter=k11,Reference=Value"/>
            <Parameter name="LowerBound" type="cn" value="0"/>
            <Parameter name="UpperBound" type="cn" value="20"/>
            <Parameter name="StartValue" type="float" value="11.721987973833921"/>
            <ParameterGroup name="Affected Experiments">
            </ParameterGroup>
            <ParameterGroup name="Affected Cross Validation Experiments">
            </ParameterGroup>
          </ParameterGroup>
          <ParameterGroup name="FitItem">
            <Parameter name="ObjectCN" type="cn" value="CN=Root,Model=NoName,Vector=Reactions[re2],ParameterGroup=Parameters,Parameter=k12,Reference=Value"/>
            <Parameter name="LowerBound" type="cn" value="-20"/>
            <Parameter name="UpperBound" type="cn" value="0"/>
            <Parameter name="StartValue" type="float" value="-1.4665857799040585"/>
            <ParameterGroup name="Affected Experiments">
            </ParameterGroup>
            <ParameterGroup name="Affected Cross Validation Experiments">
            </ParameterGroup>
          </ParameterGroup>
          <ParameterGroup name="FitItem">
            <Parameter name="ObjectCN" type="cn" value="CN=Root,Model=NoName,Vector=Reactions[re3],ParameterGroup=Parameters,Parameter=k16,Reference=Value"/>
            <Parameter name="LowerBound" type="cn" value="0"/>
            <Parameter name="UpperBound" type="cn" value="200"/>
            <Parameter name="StartValue" type="float" value="62.428496420017552"/>
            <ParameterGroup name="Affected Experiments">
            </ParameterGroup>
            <ParameterGroup name="Affected Cross Validation Experiments">
            </ParameterGroup>
          </ParameterGroup>
          <ParameterGroup name="FitItem">
            <Parameter name="ObjectCN" type="cn" value="CN=Root,Model=NoName,Vector=Reactions[re1],ParameterGroup=Parameters,Parameter=k1,Reference=Value"/>
            <Parameter name="LowerBound" type="cn" value="100"/>
            <Parameter name="UpperBound" type="cn" value="200"/>
            <Parameter name="StartValue" type="float" value="100.46066148217317"/>
            <ParameterGroup name="Affected Experiments">
            </ParameterGroup>
            <ParameterGroup name="Affected Cross Validation Experiments">
            </ParameterGroup>
          </ParameterGroup>
          <ParameterGroup name="FitItem">
            <Parameter name="ObjectCN" type="cn" value="CN=Root,Model=NoName,Vector=Reactions[re1],ParameterGroup=Parameters,Parameter=k6,Reference=Value"/>
            <Parameter name="LowerBound" type="cn" value="-20"/>
            <Parameter name="UpperBound" type="cn" value="20"/>
            <Parameter name="StartValue" type="float" value="-18.273950920000001"/>
            <ParameterGroup name="Affected Experiments">
            </ParameterGroup>
            <ParameterGroup name="Affected Cross Validation Experiments">
            </ParameterGroup>
          </ParameterGroup>
          <ParameterGroup name="FitItem">
            <Parameter name="ObjectCN" type="cn" value="CN=Root,Model=NoName,Vector=Reactions[re1],ParameterGroup=Parameters,Parameter=k7,Reference=Value"/>
            <Parameter name="LowerBound" type="cn" value="-20"/>
            <Parameter name="UpperBound" type="cn" value="20"/>
            <Parameter name="StartValue" type="float" value="-2.4923064049999999"/>
            <ParameterGroup name="Affected Experiments">
            </ParameterGroup>
            <ParameterGroup name="Affected Cross Validation Experiments">
            </ParameterGroup>
          </ParameterGroup>
          <ParameterGroup name="FitItem">
            <Parameter name="ObjectCN" type="cn" value="CN=Root,Model=NoName,Vector=Reactions[re3],ParameterGroup=Parameters,Parameter=k19,Reference=Value"/>
            <Parameter name="LowerBound" type="cn" value="-20"/>
            <Parameter name="UpperBound" type="cn" value="20"/>
            <Parameter name="StartValue" type="float" value="1.08223290673509"/>
            <ParameterGroup name="Affected Experiments">
            </ParameterGroup>
            <ParameterGroup name="Affected Cross Validation Experiments">
            </ParameterGroup>
          </ParameterGroup>
        </ParameterGroup>
        <ParameterGroup name="OptimizationConstraintList">
        </ParameterGroup>
        <Parameter name="Steady-State" type="cn" value="CN=Root,Vector=TaskList[Steady-State]"/>
        <Parameter name="Time-Course" type="cn" value="CN=Root,Vector=TaskList[Time-Course]"/>
        <Parameter name="Create Parameter Sets" type="bool" value="0"/>
        <ParameterGroup name="Experiment Set">
          <ParameterGroup name="Experiment">
            <Parameter name="Key" type="key" value="Experiment_15"/>
            <Parameter name="File Name" type="file" value="Modelo MB468/Experimentos/1.csv"/>
            <Parameter name="First Row" type="unsignedInteger" value="1"/>
            <Parameter name="Last Row" type="unsignedInteger" value="7"/>
            <Parameter name="Experiment Type" type="unsignedInteger" value="1"/>
            <Parameter name="Normalize Weights per Experiment" type="bool" value="1"/>
            <Parameter name="Separator" type="string" value=","/>
            <Parameter name="Weight Method" type="unsignedInteger" value="1"/>
            <Parameter name="Data is Row Oriented" type="bool" value="1"/>
            <Parameter name="Row containing Names" type="unsignedInteger" value="1"/>
            <Parameter name="Number of Columns" type="unsignedInteger" value="11"/>
            <ParameterGroup name="Object Map">
              <ParameterGroup name="0">
                <Parameter name="Role" type="unsignedInteger" value="3"/>
              </ParameterGroup>
              <ParameterGroup name="1">
                <Parameter name="Role" type="unsignedInteger" value="1"/>
                <Parameter name="Object CN" type="cn" value="CN=Root,Model=NoName,Vector=Compartments[Cell],Vector=Metabolites[Rapamycin],Reference=InitialConcentration"/>
              </ParameterGroup>
              <ParameterGroup name="2">
                <Parameter name="Role" type="unsignedInteger" value="1"/>
                <Parameter name="Object CN" type="cn" value="CN=Root,Model=NoName,Vector=Compartments[Cell],Vector=Metabolites[Torin-2],Reference=InitialConcentration"/>
              </ParameterGroup>
              <ParameterGroup name="3">
                <Parameter name="Role" type="unsignedInteger" value="1"/>
                <Parameter name="Object CN" type="cn" value="CN=Root,Model=NoName,Vector=Compartments[Cell],Vector=Metabolites[HCQ],Reference=InitialConcentration"/>
              </ParameterGroup>
              <ParameterGroup name="4">
                <Parameter name="Role" type="unsignedInteger" value="1"/>
                <Parameter name="Object CN" type="cn" value="CN=Root,Model=NoName,Vector=Compartments[Cell],Vector=Metabolites[Wortmannin],Reference=InitialConcentration"/>
              </ParameterGroup>
              <ParameterGroup name="5">
                <Parameter name="Role" type="unsignedInteger" value="1"/>
                <Parameter name="Object CN" type="cn" value="CN=Root,Model=NoName,Vector=Compartments[Cell],Vector=Metabolites[Spautin-1],Reference=InitialConcentration"/>
              </ParameterGroup>
              <ParameterGroup name="6">
                <Parameter name="Role" type="unsignedInteger" value="1"/>
                <Parameter name="Object CN" type="cn" value="CN=Root,Model=NoName,Vector=Compartments[Cell],Vector=Metabolites[Epirubicin],Reference=InitialConcentration"/>
              </ParameterGroup>
              <ParameterGroup name="7">
                <Parameter name="Role" type="unsignedInteger" value="1"/>
                <Parameter name="Object CN" type="cn" value="CN=Root,Model=NoName,Vector=Compartments[Cell],Vector=Metabolites[Cisplatin],Reference=InitialConcentration"/>
              </ParameterGroup>
              <ParameterGroup name="8">
                <Parameter name="Role" type="unsignedInteger" value="1"/>
                <Parameter name="Object CN" type="cn" value="CN=Root,Model=NoName,Vector=Compartments[Cell],Vector=Metabolites[Paclitaxel],Reference=InitialConcentration"/>
              </ParameterGroup>
              <ParameterGroup name="9">
                <Parameter name="Role" type="unsignedInteger" value="2"/>
                <Parameter name="Object CN" type="cn" value="CN=Root,Model=NoName,Vector=Compartments[Cell],Vector=Metabolites[Autophagolysosome (AL)],Reference=Concentration"/>
              </ParameterGroup>
              <ParameterGroup name="10">
                <Parameter name="Role" type="unsignedInteger" value="2"/>
                <Parameter name="Object CN" type="cn" value="CN=Root,Model=NoName,Vector=Compartments[Cell],Vector=Metabolites[Autophagosome (AP)],Reference=Concentration"/>
              </ParameterGroup>
            </ParameterGroup>
          </ParameterGroup>
          <ParameterGroup name="Experiment_9">
            <Parameter name="Key" type="key" value="Experiment_2"/>
            <Parameter name="File Name" type="file" value="Modelo MB468/Experimentos/10.csv"/>
            <Parameter name="First Row" type="unsignedInteger" value="1"/>
            <Parameter name="Last Row" type="unsignedInteger" value="7"/>
            <Parameter name="Experiment Type" type="unsignedInteger" value="1"/>
            <Parameter name="Normalize Weights per Experiment" type="bool" value="1"/>
            <Parameter name="Separator" type="string" value=","/>
            <Parameter name="Weight Method" type="unsignedInteger" value="1"/>
            <Parameter name="Data is Row Oriented" type="bool" value="1"/>
            <Parameter name="Row containing Names" type="unsignedInteger" value="1"/>
            <Parameter name="Number of Columns" type="unsignedInteger" value="11"/>
            <ParameterGroup name="Object Map">
              <ParameterGroup name="0">
                <Parameter name="Role" type="unsignedInteger" value="3"/>
              </ParameterGroup>
              <ParameterGroup name="1">
                <Parameter name="Role" type="unsignedInteger" value="1"/>
                <Parameter name="Object CN" type="cn" value="CN=Root,Model=NoName,Vector=Compartments[Cell],Vector=Metabolites[Rapamycin],Reference=InitialConcentration"/>
              </ParameterGroup>
              <ParameterGroup name="2">
                <Parameter name="Role" type="unsignedInteger" value="1"/>
                <Parameter name="Object CN" type="cn" value="CN=Root,Model=NoName,Vector=Compartments[Cell],Vector=Metabolites[Torin-2],Reference=InitialConcentration"/>
              </ParameterGroup>
              <ParameterGroup name="3">
                <Parameter name="Role" type="unsignedInteger" value="1"/>
                <Parameter name="Object CN" type="cn" value="CN=Root,Model=NoName,Vector=Compartments[Cell],Vector=Metabolites[HCQ],Reference=InitialConcentration"/>
              </ParameterGroup>
              <ParameterGroup name="4">
                <Parameter name="Role" type="unsignedInteger" value="1"/>
                <Parameter name="Object CN" type="cn" value="CN=Root,Model=NoName,Vector=Compartments[Cell],Vector=Metabolites[Wortmannin],Reference=InitialConcentration"/>
              </ParameterGroup>
              <ParameterGroup name="5">
                <Parameter name="Role" type="unsignedInteger" value="1"/>
                <Parameter name="Object CN" type="cn" value="CN=Root,Model=NoName,Vector=Compartments[Cell],Vector=Metabolites[Spautin-1],Reference=InitialConcentration"/>
              </ParameterGroup>
              <ParameterGroup name="6">
                <Parameter name="Role" type="unsignedInteger" value="1"/>
                <Parameter name="Object CN" type="cn" value="CN=Root,Model=NoName,Vector=Compartments[Cell],Vector=Metabolites[Epirubicin],Reference=InitialConcentration"/>
              </ParameterGroup>
              <ParameterGroup name="7">
                <Parameter name="Role" type="unsignedInteger" value="1"/>
                <Parameter name="Object CN" type="cn" value="CN=Root,Model=NoName,Vector=Compartments[Cell],Vector=Metabolites[Cisplatin],Reference=InitialConcentration"/>
              </ParameterGroup>
              <ParameterGroup name="8">
                <Parameter name="Role" type="unsignedInteger" value="1"/>
                <Parameter name="Object CN" type="cn" value="CN=Root,Model=NoName,Vector=Compartments[Cell],Vector=Metabolites[Paclitaxel],Reference=InitialConcentration"/>
              </ParameterGroup>
              <ParameterGroup name="9">
                <Parameter name="Role" type="unsignedInteger" value="2"/>
                <Parameter name="Object CN" type="cn" value="CN=Root,Model=NoName,Vector=Compartments[Cell],Vector=Metabolites[Autophagolysosome (AL)],Reference=Concentration"/>
              </ParameterGroup>
              <ParameterGroup name="10">
                <Parameter name="Role" type="unsignedInteger" value="2"/>
                <Parameter name="Object CN" type="cn" value="CN=Root,Model=NoName,Vector=Compartments[Cell],Vector=Metabolites[Autophagosome (AP)],Reference=Concentration"/>
              </ParameterGroup>
            </ParameterGroup>
          </ParameterGroup>
          <ParameterGroup name="Experiment_10">
            <Parameter name="Key" type="key" value="Experiment_3"/>
            <Parameter name="File Name" type="file" value="Modelo MB468/Experimentos/11.csv"/>
            <Parameter name="First Row" type="unsignedInteger" value="1"/>
            <Parameter name="Last Row" type="unsignedInteger" value="7"/>
            <Parameter name="Experiment Type" type="unsignedInteger" value="1"/>
            <Parameter name="Normalize Weights per Experiment" type="bool" value="1"/>
            <Parameter name="Separator" type="string" value=","/>
            <Parameter name="Weight Method" type="unsignedInteger" value="1"/>
            <Parameter name="Data is Row Oriented" type="bool" value="1"/>
            <Parameter name="Row containing Names" type="unsignedInteger" value="1"/>
            <Parameter name="Number of Columns" type="unsignedInteger" value="11"/>
            <ParameterGroup name="Object Map">
              <ParameterGroup name="0">
                <Parameter name="Role" type="unsignedInteger" value="3"/>
              </ParameterGroup>
              <ParameterGroup name="1">
                <Parameter name="Role" type="unsignedInteger" value="1"/>
                <Parameter name="Object CN" type="cn" value="CN=Root,Model=NoName,Vector=Compartments[Cell],Vector=Metabolites[Rapamycin],Reference=InitialConcentration"/>
              </ParameterGroup>
              <ParameterGroup name="2">
                <Parameter name="Role" type="unsignedInteger" value="1"/>
                <Parameter name="Object CN" type="cn" value="CN=Root,Model=NoName,Vector=Compartments[Cell],Vector=Metabolites[Torin-2],Reference=InitialConcentration"/>
              </ParameterGroup>
              <ParameterGroup name="3">
                <Parameter name="Role" type="unsignedInteger" value="1"/>
                <Parameter name="Object CN" type="cn" value="CN=Root,Model=NoName,Vector=Compartments[Cell],Vector=Metabolites[HCQ],Reference=InitialConcentration"/>
              </ParameterGroup>
              <ParameterGroup name="4">
                <Parameter name="Role" type="unsignedInteger" value="1"/>
                <Parameter name="Object CN" type="cn" value="CN=Root,Model=NoName,Vector=Compartments[Cell],Vector=Metabolites[Wortmannin],Reference=InitialConcentration"/>
              </ParameterGroup>
              <ParameterGroup name="5">
                <Parameter name="Role" type="unsignedInteger" value="1"/>
                <Parameter name="Object CN" type="cn" value="CN=Root,Model=NoName,Vector=Compartments[Cell],Vector=Metabolites[Spautin-1],Reference=InitialConcentration"/>
              </ParameterGroup>
              <ParameterGroup name="6">
                <Parameter name="Role" type="unsignedInteger" value="1"/>
                <Parameter name="Object CN" type="cn" value="CN=Root,Model=NoName,Vector=Compartments[Cell],Vector=Metabolites[Epirubicin],Reference=InitialConcentration"/>
              </ParameterGroup>
              <ParameterGroup name="7">
                <Parameter name="Role" type="unsignedInteger" value="1"/>
                <Parameter name="Object CN" type="cn" value="CN=Root,Model=NoName,Vector=Compartments[Cell],Vector=Metabolites[Cisplatin],Reference=InitialConcentration"/>
              </ParameterGroup>
              <ParameterGroup name="8">
                <Parameter name="Role" type="unsignedInteger" value="1"/>
                <Parameter name="Object CN" type="cn" value="CN=Root,Model=NoName,Vector=Compartments[Cell],Vector=Metabolites[Paclitaxel],Reference=InitialConcentration"/>
              </ParameterGroup>
              <ParameterGroup name="9">
                <Parameter name="Role" type="unsignedInteger" value="2"/>
                <Parameter name="Object CN" type="cn" value="CN=Root,Model=NoName,Vector=Compartments[Cell],Vector=Metabolites[Autophagolysosome (AL)],Reference=Concentration"/>
              </ParameterGroup>
              <ParameterGroup name="10">
                <Parameter name="Role" type="unsignedInteger" value="2"/>
                <Parameter name="Object CN" type="cn" value="CN=Root,Model=NoName,Vector=Compartments[Cell],Vector=Metabolites[Autophagosome (AP)],Reference=Concentration"/>
              </ParameterGroup>
            </ParameterGroup>
          </ParameterGroup>
          <ParameterGroup name="Experiment_11">
            <Parameter name="Key" type="key" value="Experiment_21"/>
            <Parameter name="File Name" type="file" value="Modelo MB468/Experimentos/12.csv"/>
            <Parameter name="First Row" type="unsignedInteger" value="1"/>
            <Parameter name="Last Row" type="unsignedInteger" value="7"/>
            <Parameter name="Experiment Type" type="unsignedInteger" value="1"/>
            <Parameter name="Normalize Weights per Experiment" type="bool" value="1"/>
            <Parameter name="Separator" type="string" value=","/>
            <Parameter name="Weight Method" type="unsignedInteger" value="1"/>
            <Parameter name="Data is Row Oriented" type="bool" value="1"/>
            <Parameter name="Row containing Names" type="unsignedInteger" value="1"/>
            <Parameter name="Number of Columns" type="unsignedInteger" value="11"/>
            <ParameterGroup name="Object Map">
              <ParameterGroup name="0">
                <Parameter name="Role" type="unsignedInteger" value="3"/>
              </ParameterGroup>
              <ParameterGroup name="1">
                <Parameter name="Role" type="unsignedInteger" value="1"/>
                <Parameter name="Object CN" type="cn" value="CN=Root,Model=NoName,Vector=Compartments[Cell],Vector=Metabolites[Rapamycin],Reference=InitialConcentration"/>
              </ParameterGroup>
              <ParameterGroup name="2">
                <Parameter name="Role" type="unsignedInteger" value="1"/>
                <Parameter name="Object CN" type="cn" value="CN=Root,Model=NoName,Vector=Compartments[Cell],Vector=Metabolites[Torin-2],Reference=InitialConcentration"/>
              </ParameterGroup>
              <ParameterGroup name="3">
                <Parameter name="Role" type="unsignedInteger" value="1"/>
                <Parameter name="Object CN" type="cn" value="CN=Root,Model=NoName,Vector=Compartments[Cell],Vector=Metabolites[HCQ],Reference=InitialConcentration"/>
              </ParameterGroup>
              <ParameterGroup name="4">
                <Parameter name="Role" type="unsignedInteger" value="1"/>
                <Parameter name="Object CN" type="cn" value="CN=Root,Model=NoName,Vector=Compartments[Cell],Vector=Metabolites[Wortmannin],Reference=InitialConcentration"/>
              </ParameterGroup>
              <ParameterGroup name="5">
                <Parameter name="Role" type="unsignedInteger" value="1"/>
                <Parameter name="Object CN" type="cn" value="CN=Root,Model=NoName,Vector=Compartments[Cell],Vector=Metabolites[Spautin-1],Reference=InitialConcentration"/>
              </ParameterGroup>
              <ParameterGroup name="6">
                <Parameter name="Role" type="unsignedInteger" value="1"/>
                <Parameter name="Object CN" type="cn" value="CN=Root,Model=NoName,Vector=Compartments[Cell],Vector=Metabolites[Epirubicin],Reference=InitialConcentration"/>
              </ParameterGroup>
              <ParameterGroup name="7">
                <Parameter name="Role" type="unsignedInteger" value="1"/>
                <Parameter name="Object CN" type="cn" value="CN=Root,Model=NoName,Vector=Compartments[Cell],Vector=Metabolites[Cisplatin],Reference=InitialConcentration"/>
              </ParameterGroup>
              <ParameterGroup name="8">
                <Parameter name="Role" type="unsignedInteger" value="1"/>
                <Parameter name="Object CN" type="cn" value="CN=Root,Model=NoName,Vector=Compartments[Cell],Vector=Metabolites[Paclitaxel],Reference=InitialConcentration"/>
              </ParameterGroup>
              <ParameterGroup name="9">
                <Parameter name="Role" type="unsignedInteger" value="2"/>
                <Parameter name="Object CN" type="cn" value="CN=Root,Model=NoName,Vector=Compartments[Cell],Vector=Metabolites[Autophagolysosome (AL)],Reference=Concentration"/>
              </ParameterGroup>
              <ParameterGroup name="10">
                <Parameter name="Role" type="unsignedInteger" value="2"/>
                <Parameter name="Object CN" type="cn" value="CN=Root,Model=NoName,Vector=Compartments[Cell],Vector=Metabolites[Autophagosome (AP)],Reference=Concentration"/>
              </ParameterGroup>
            </ParameterGroup>
          </ParameterGroup>
          <ParameterGroup name="Experiment_12">
            <Parameter name="Key" type="key" value="Experiment_4"/>
            <Parameter name="File Name" type="file" value="Modelo MB468/Experimentos/13.csv"/>
            <Parameter name="First Row" type="unsignedInteger" value="1"/>
            <Parameter name="Last Row" type="unsignedInteger" value="7"/>
            <Parameter name="Experiment Type" type="unsignedInteger" value="1"/>
            <Parameter name="Normalize Weights per Experiment" type="bool" value="1"/>
            <Parameter name="Separator" type="string" value=","/>
            <Parameter name="Weight Method" type="unsignedInteger" value="1"/>
            <Parameter name="Data is Row Oriented" type="bool" value="1"/>
            <Parameter name="Row containing Names" type="unsignedInteger" value="1"/>
            <Parameter name="Number of Columns" type="unsignedInteger" value="11"/>
            <ParameterGroup name="Object Map">
              <ParameterGroup name="0">
                <Parameter name="Role" type="unsignedInteger" value="3"/>
              </ParameterGroup>
              <ParameterGroup name="1">
                <Parameter name="Role" type="unsignedInteger" value="1"/>
                <Parameter name="Object CN" type="cn" value="CN=Root,Model=NoName,Vector=Compartments[Cell],Vector=Metabolites[Rapamycin],Reference=InitialConcentration"/>
              </ParameterGroup>
              <ParameterGroup name="2">
                <Parameter name="Role" type="unsignedInteger" value="1"/>
                <Parameter name="Object CN" type="cn" value="CN=Root,Model=NoName,Vector=Compartments[Cell],Vector=Metabolites[Torin-2],Reference=InitialConcentration"/>
              </ParameterGroup>
              <ParameterGroup name="3">
                <Parameter name="Role" type="unsignedInteger" value="1"/>
                <Parameter name="Object CN" type="cn" value="CN=Root,Model=NoName,Vector=Compartments[Cell],Vector=Metabolites[HCQ],Reference=InitialConcentration"/>
              </ParameterGroup>
              <ParameterGroup name="4">
                <Parameter name="Role" type="unsignedInteger" value="1"/>
                <Parameter name="Object CN" type="cn" value="CN=Root,Model=NoName,Vector=Compartments[Cell],Vector=Metabolites[Wortmannin],Reference=InitialConcentration"/>
              </ParameterGroup>
              <ParameterGroup name="5">
                <Parameter name="Role" type="unsignedInteger" value="1"/>
                <Parameter name="Object CN" type="cn" value="CN=Root,Model=NoName,Vector=Compartments[Cell],Vector=Metabolites[Spautin-1],Reference=InitialConcentration"/>
              </ParameterGroup>
              <ParameterGroup name="6">
                <Parameter name="Role" type="unsignedInteger" value="1"/>
                <Parameter name="Object CN" type="cn" value="CN=Root,Model=NoName,Vector=Compartments[Cell],Vector=Metabolites[Epirubicin],Reference=InitialConcentration"/>
              </ParameterGroup>
              <ParameterGroup name="7">
                <Parameter name="Role" type="unsignedInteger" value="1"/>
                <Parameter name="Object CN" type="cn" value="CN=Root,Model=NoName,Vector=Compartments[Cell],Vector=Metabolites[Cisplatin],Reference=InitialConcentration"/>
              </ParameterGroup>
              <ParameterGroup name="8">
                <Parameter name="Role" type="unsignedInteger" value="1"/>
                <Parameter name="Object CN" type="cn" value="CN=Root,Model=NoName,Vector=Compartments[Cell],Vector=Metabolites[Paclitaxel],Reference=InitialConcentration"/>
              </ParameterGroup>
              <ParameterGroup name="9">
                <Parameter name="Role" type="unsignedInteger" value="2"/>
                <Parameter name="Object CN" type="cn" value="CN=Root,Model=NoName,Vector=Compartments[Cell],Vector=Metabolites[Autophagolysosome (AL)],Reference=Concentration"/>
              </ParameterGroup>
              <ParameterGroup name="10">
                <Parameter name="Role" type="unsignedInteger" value="2"/>
                <Parameter name="Object CN" type="cn" value="CN=Root,Model=NoName,Vector=Compartments[Cell],Vector=Metabolites[Autophagosome (AP)],Reference=Concentration"/>
              </ParameterGroup>
            </ParameterGroup>
          </ParameterGroup>
          <ParameterGroup name="Experiment_13">
            <Parameter name="Key" type="key" value="Experiment_5"/>
            <Parameter name="File Name" type="file" value="Modelo MB468/Experimentos/14.csv"/>
            <Parameter name="First Row" type="unsignedInteger" value="1"/>
            <Parameter name="Last Row" type="unsignedInteger" value="7"/>
            <Parameter name="Experiment Type" type="unsignedInteger" value="1"/>
            <Parameter name="Normalize Weights per Experiment" type="bool" value="1"/>
            <Parameter name="Separator" type="string" value=","/>
            <Parameter name="Weight Method" type="unsignedInteger" value="1"/>
            <Parameter name="Data is Row Oriented" type="bool" value="1"/>
            <Parameter name="Row containing Names" type="unsignedInteger" value="1"/>
            <Parameter name="Number of Columns" type="unsignedInteger" value="11"/>
            <ParameterGroup name="Object Map">
              <ParameterGroup name="0">
                <Parameter name="Role" type="unsignedInteger" value="3"/>
              </ParameterGroup>
              <ParameterGroup name="1">
                <Parameter name="Role" type="unsignedInteger" value="1"/>
                <Parameter name="Object CN" type="cn" value="CN=Root,Model=NoName,Vector=Compartments[Cell],Vector=Metabolites[Rapamycin],Reference=InitialConcentration"/>
              </ParameterGroup>
              <ParameterGroup name="2">
                <Parameter name="Role" type="unsignedInteger" value="1"/>
                <Parameter name="Object CN" type="cn" value="CN=Root,Model=NoName,Vector=Compartments[Cell],Vector=Metabolites[Torin-2],Reference=InitialConcentration"/>
              </ParameterGroup>
              <ParameterGroup name="3">
                <Parameter name="Role" type="unsignedInteger" value="1"/>
                <Parameter name="Object CN" type="cn" value="CN=Root,Model=NoName,Vector=Compartments[Cell],Vector=Metabolites[HCQ],Reference=InitialConcentration"/>
              </ParameterGroup>
              <ParameterGroup name="4">
                <Parameter name="Role" type="unsignedInteger" value="1"/>
                <Parameter name="Object CN" type="cn" value="CN=Root,Model=NoName,Vector=Compartments[Cell],Vector=Metabolites[Wortmannin],Reference=InitialConcentration"/>
              </ParameterGroup>
              <ParameterGroup name="5">
                <Parameter name="Role" type="unsignedInteger" value="1"/>
                <Parameter name="Object CN" type="cn" value="CN=Root,Model=NoName,Vector=Compartments[Cell],Vector=Metabolites[Spautin-1],Reference=InitialConcentration"/>
              </ParameterGroup>
              <ParameterGroup name="6">
                <Parameter name="Role" type="unsignedInteger" value="1"/>
                <Parameter name="Object CN" type="cn" value="CN=Root,Model=NoName,Vector=Compartments[Cell],Vector=Metabolites[Epirubicin],Reference=InitialConcentration"/>
              </ParameterGroup>
              <ParameterGroup name="7">
                <Parameter name="Role" type="unsignedInteger" value="1"/>
                <Parameter name="Object CN" type="cn" value="CN=Root,Model=NoName,Vector=Compartments[Cell],Vector=Metabolites[Cisplatin],Reference=InitialConcentration"/>
              </ParameterGroup>
              <ParameterGroup name="8">
                <Parameter name="Role" type="unsignedInteger" value="1"/>
                <Parameter name="Object CN" type="cn" value="CN=Root,Model=NoName,Vector=Compartments[Cell],Vector=Metabolites[Paclitaxel],Reference=InitialConcentration"/>
              </ParameterGroup>
              <ParameterGroup name="9">
                <Parameter name="Role" type="unsignedInteger" value="2"/>
                <Parameter name="Object CN" type="cn" value="CN=Root,Model=NoName,Vector=Compartments[Cell],Vector=Metabolites[Autophagolysosome (AL)],Reference=Concentration"/>
              </ParameterGroup>
              <ParameterGroup name="10">
                <Parameter name="Role" type="unsignedInteger" value="2"/>
                <Parameter name="Object CN" type="cn" value="CN=Root,Model=NoName,Vector=Compartments[Cell],Vector=Metabolites[Autophagosome (AP)],Reference=Concentration"/>
              </ParameterGroup>
            </ParameterGroup>
          </ParameterGroup>
          <ParameterGroup name="Experiment_14">
            <Parameter name="Key" type="key" value="Experiment_6"/>
            <Parameter name="File Name" type="file" value="Modelo MB468/Experimentos/15.csv"/>
            <Parameter name="First Row" type="unsignedInteger" value="1"/>
            <Parameter name="Last Row" type="unsignedInteger" value="7"/>
            <Parameter name="Experiment Type" type="unsignedInteger" value="1"/>
            <Parameter name="Normalize Weights per Experiment" type="bool" value="1"/>
            <Parameter name="Separator" type="string" value=","/>
            <Parameter name="Weight Method" type="unsignedInteger" value="1"/>
            <Parameter name="Data is Row Oriented" type="bool" value="1"/>
            <Parameter name="Row containing Names" type="unsignedInteger" value="1"/>
            <Parameter name="Number of Columns" type="unsignedInteger" value="11"/>
            <ParameterGroup name="Object Map">
              <ParameterGroup name="0">
                <Parameter name="Role" type="unsignedInteger" value="3"/>
              </ParameterGroup>
              <ParameterGroup name="1">
                <Parameter name="Role" type="unsignedInteger" value="1"/>
                <Parameter name="Object CN" type="cn" value="CN=Root,Model=NoName,Vector=Compartments[Cell],Vector=Metabolites[Rapamycin],Reference=InitialConcentration"/>
              </ParameterGroup>
              <ParameterGroup name="2">
                <Parameter name="Role" type="unsignedInteger" value="1"/>
                <Parameter name="Object CN" type="cn" value="CN=Root,Model=NoName,Vector=Compartments[Cell],Vector=Metabolites[Torin-2],Reference=InitialConcentration"/>
              </ParameterGroup>
              <ParameterGroup name="3">
                <Parameter name="Role" type="unsignedInteger" value="1"/>
                <Parameter name="Object CN" type="cn" value="CN=Root,Model=NoName,Vector=Compartments[Cell],Vector=Metabolites[HCQ],Reference=InitialConcentration"/>
              </ParameterGroup>
              <ParameterGroup name="4">
                <Parameter name="Role" type="unsignedInteger" value="1"/>
                <Parameter name="Object CN" type="cn" value="CN=Root,Model=NoName,Vector=Compartments[Cell],Vector=Metabolites[Wortmannin],Reference=InitialConcentration"/>
              </ParameterGroup>
              <ParameterGroup name="5">
                <Parameter name="Role" type="unsignedInteger" value="1"/>
                <Parameter name="Object CN" type="cn" value="CN=Root,Model=NoName,Vector=Compartments[Cell],Vector=Metabolites[Spautin-1],Reference=InitialConcentration"/>
              </ParameterGroup>
              <ParameterGroup name="6">
                <Parameter name="Role" type="unsignedInteger" value="1"/>
                <Parameter name="Object CN" type="cn" value="CN=Root,Model=NoName,Vector=Compartments[Cell],Vector=Metabolites[Epirubicin],Reference=InitialConcentration"/>
              </ParameterGroup>
              <ParameterGroup name="7">
                <Parameter name="Role" type="unsignedInteger" value="1"/>
                <Parameter name="Object CN" type="cn" value="CN=Root,Model=NoName,Vector=Compartments[Cell],Vector=Metabolites[Cisplatin],Reference=InitialConcentration"/>
              </ParameterGroup>
              <ParameterGroup name="8">
                <Parameter name="Role" type="unsignedInteger" value="1"/>
                <Parameter name="Object CN" type="cn" value="CN=Root,Model=NoName,Vector=Compartments[Cell],Vector=Metabolites[Paclitaxel],Reference=InitialConcentration"/>
              </ParameterGroup>
              <ParameterGroup name="9">
                <Parameter name="Role" type="unsignedInteger" value="2"/>
                <Parameter name="Object CN" type="cn" value="CN=Root,Model=NoName,Vector=Compartments[Cell],Vector=Metabolites[Autophagolysosome (AL)],Reference=Concentration"/>
              </ParameterGroup>
              <ParameterGroup name="10">
                <Parameter name="Role" type="unsignedInteger" value="2"/>
                <Parameter name="Object CN" type="cn" value="CN=Root,Model=NoName,Vector=Compartments[Cell],Vector=Metabolites[Autophagosome (AP)],Reference=Concentration"/>
              </ParameterGroup>
            </ParameterGroup>
          </ParameterGroup>
          <ParameterGroup name="Experiment_15">
            <Parameter name="Key" type="key" value="Experiment_7"/>
            <Parameter name="File Name" type="file" value="Modelo MB468/Experimentos/16.csv"/>
            <Parameter name="First Row" type="unsignedInteger" value="1"/>
            <Parameter name="Last Row" type="unsignedInteger" value="7"/>
            <Parameter name="Experiment Type" type="unsignedInteger" value="1"/>
            <Parameter name="Normalize Weights per Experiment" type="bool" value="1"/>
            <Parameter name="Separator" type="string" value=","/>
            <Parameter name="Weight Method" type="unsignedInteger" value="1"/>
            <Parameter name="Data is Row Oriented" type="bool" value="1"/>
            <Parameter name="Row containing Names" type="unsignedInteger" value="1"/>
            <Parameter name="Number of Columns" type="unsignedInteger" value="11"/>
            <ParameterGroup name="Object Map">
              <ParameterGroup name="0">
                <Parameter name="Role" type="unsignedInteger" value="3"/>
              </ParameterGroup>
              <ParameterGroup name="1">
                <Parameter name="Role" type="unsignedInteger" value="1"/>
                <Parameter name="Object CN" type="cn" value="CN=Root,Model=NoName,Vector=Compartments[Cell],Vector=Metabolites[Rapamycin],Reference=InitialConcentration"/>
              </ParameterGroup>
              <ParameterGroup name="2">
                <Parameter name="Role" type="unsignedInteger" value="1"/>
                <Parameter name="Object CN" type="cn" value="CN=Root,Model=NoName,Vector=Compartments[Cell],Vector=Metabolites[Torin-2],Reference=InitialConcentration"/>
              </ParameterGroup>
              <ParameterGroup name="3">
                <Parameter name="Role" type="unsignedInteger" value="1"/>
                <Parameter name="Object CN" type="cn" value="CN=Root,Model=NoName,Vector=Compartments[Cell],Vector=Metabolites[HCQ],Reference=InitialConcentration"/>
              </ParameterGroup>
              <ParameterGroup name="4">
                <Parameter name="Role" type="unsignedInteger" value="1"/>
                <Parameter name="Object CN" type="cn" value="CN=Root,Model=NoName,Vector=Compartments[Cell],Vector=Metabolites[Wortmannin],Reference=InitialConcentration"/>
              </ParameterGroup>
              <ParameterGroup name="5">
                <Parameter name="Role" type="unsignedInteger" value="1"/>
                <Parameter name="Object CN" type="cn" value="CN=Root,Model=NoName,Vector=Compartments[Cell],Vector=Metabolites[Spautin-1],Reference=InitialConcentration"/>
              </ParameterGroup>
              <ParameterGroup name="6">
                <Parameter name="Role" type="unsignedInteger" value="1"/>
                <Parameter name="Object CN" type="cn" value="CN=Root,Model=NoName,Vector=Compartments[Cell],Vector=Metabolites[Epirubicin],Reference=InitialConcentration"/>
              </ParameterGroup>
              <ParameterGroup name="7">
                <Parameter name="Role" type="unsignedInteger" value="1"/>
                <Parameter name="Object CN" type="cn" value="CN=Root,Model=NoName,Vector=Compartments[Cell],Vector=Metabolites[Cisplatin],Reference=InitialConcentration"/>
              </ParameterGroup>
              <ParameterGroup name="8">
                <Parameter name="Role" type="unsignedInteger" value="1"/>
                <Parameter name="Object CN" type="cn" value="CN=Root,Model=NoName,Vector=Compartments[Cell],Vector=Metabolites[Paclitaxel],Reference=InitialConcentration"/>
              </ParameterGroup>
              <ParameterGroup name="9">
                <Parameter name="Role" type="unsignedInteger" value="2"/>
                <Parameter name="Object CN" type="cn" value="CN=Root,Model=NoName,Vector=Compartments[Cell],Vector=Metabolites[Autophagolysosome (AL)],Reference=Concentration"/>
              </ParameterGroup>
              <ParameterGroup name="10">
                <Parameter name="Role" type="unsignedInteger" value="2"/>
                <Parameter name="Object CN" type="cn" value="CN=Root,Model=NoName,Vector=Compartments[Cell],Vector=Metabolites[Autophagosome (AP)],Reference=Concentration"/>
              </ParameterGroup>
            </ParameterGroup>
          </ParameterGroup>
          <ParameterGroup name="Experiment_16">
            <Parameter name="Key" type="key" value="Experiment_8"/>
            <Parameter name="File Name" type="file" value="Modelo MB468/Experimentos/17.csv"/>
            <Parameter name="First Row" type="unsignedInteger" value="1"/>
            <Parameter name="Last Row" type="unsignedInteger" value="7"/>
            <Parameter name="Experiment Type" type="unsignedInteger" value="1"/>
            <Parameter name="Normalize Weights per Experiment" type="bool" value="1"/>
            <Parameter name="Separator" type="string" value=","/>
            <Parameter name="Weight Method" type="unsignedInteger" value="1"/>
            <Parameter name="Data is Row Oriented" type="bool" value="1"/>
            <Parameter name="Row containing Names" type="unsignedInteger" value="1"/>
            <Parameter name="Number of Columns" type="unsignedInteger" value="11"/>
            <ParameterGroup name="Object Map">
              <ParameterGroup name="0">
                <Parameter name="Role" type="unsignedInteger" value="3"/>
              </ParameterGroup>
              <ParameterGroup name="1">
                <Parameter name="Role" type="unsignedInteger" value="1"/>
                <Parameter name="Object CN" type="cn" value="CN=Root,Model=NoName,Vector=Compartments[Cell],Vector=Metabolites[Rapamycin],Reference=InitialConcentration"/>
              </ParameterGroup>
              <ParameterGroup name="2">
                <Parameter name="Role" type="unsignedInteger" value="1"/>
                <Parameter name="Object CN" type="cn" value="CN=Root,Model=NoName,Vector=Compartments[Cell],Vector=Metabolites[Torin-2],Reference=InitialConcentration"/>
              </ParameterGroup>
              <ParameterGroup name="3">
                <Parameter name="Role" type="unsignedInteger" value="1"/>
                <Parameter name="Object CN" type="cn" value="CN=Root,Model=NoName,Vector=Compartments[Cell],Vector=Metabolites[HCQ],Reference=InitialConcentration"/>
              </ParameterGroup>
              <ParameterGroup name="4">
                <Parameter name="Role" type="unsignedInteger" value="1"/>
                <Parameter name="Object CN" type="cn" value="CN=Root,Model=NoName,Vector=Compartments[Cell],Vector=Metabolites[Wortmannin],Reference=InitialConcentration"/>
              </ParameterGroup>
              <ParameterGroup name="5">
                <Parameter name="Role" type="unsignedInteger" value="1"/>
                <Parameter name="Object CN" type="cn" value="CN=Root,Model=NoName,Vector=Compartments[Cell],Vector=Metabolites[Spautin-1],Reference=InitialConcentration"/>
              </ParameterGroup>
              <ParameterGroup name="6">
                <Parameter name="Role" type="unsignedInteger" value="1"/>
                <Parameter name="Object CN" type="cn" value="CN=Root,Model=NoName,Vector=Compartments[Cell],Vector=Metabolites[Epirubicin],Reference=InitialConcentration"/>
              </ParameterGroup>
              <ParameterGroup name="7">
                <Parameter name="Role" type="unsignedInteger" value="1"/>
                <Parameter name="Object CN" type="cn" value="CN=Root,Model=NoName,Vector=Compartments[Cell],Vector=Metabolites[Cisplatin],Reference=InitialConcentration"/>
              </ParameterGroup>
              <ParameterGroup name="8">
                <Parameter name="Role" type="unsignedInteger" value="1"/>
                <Parameter name="Object CN" type="cn" value="CN=Root,Model=NoName,Vector=Compartments[Cell],Vector=Metabolites[Paclitaxel],Reference=InitialConcentration"/>
              </ParameterGroup>
              <ParameterGroup name="9">
                <Parameter name="Role" type="unsignedInteger" value="2"/>
                <Parameter name="Object CN" type="cn" value="CN=Root,Model=NoName,Vector=Compartments[Cell],Vector=Metabolites[Autophagolysosome (AL)],Reference=Concentration"/>
              </ParameterGroup>
              <ParameterGroup name="10">
                <Parameter name="Role" type="unsignedInteger" value="2"/>
                <Parameter name="Object CN" type="cn" value="CN=Root,Model=NoName,Vector=Compartments[Cell],Vector=Metabolites[Autophagosome (AP)],Reference=Concentration"/>
              </ParameterGroup>
            </ParameterGroup>
          </ParameterGroup>
          <ParameterGroup name="Experiment_17">
            <Parameter name="Key" type="key" value="Experiment_9"/>
            <Parameter name="File Name" type="file" value="Modelo MB468/Experimentos/18.csv"/>
            <Parameter name="First Row" type="unsignedInteger" value="1"/>
            <Parameter name="Last Row" type="unsignedInteger" value="7"/>
            <Parameter name="Experiment Type" type="unsignedInteger" value="1"/>
            <Parameter name="Normalize Weights per Experiment" type="bool" value="1"/>
            <Parameter name="Separator" type="string" value=","/>
            <Parameter name="Weight Method" type="unsignedInteger" value="1"/>
            <Parameter name="Data is Row Oriented" type="bool" value="1"/>
            <Parameter name="Row containing Names" type="unsignedInteger" value="1"/>
            <Parameter name="Number of Columns" type="unsignedInteger" value="11"/>
            <ParameterGroup name="Object Map">
              <ParameterGroup name="0">
                <Parameter name="Role" type="unsignedInteger" value="3"/>
              </ParameterGroup>
              <ParameterGroup name="1">
                <Parameter name="Role" type="unsignedInteger" value="1"/>
                <Parameter name="Object CN" type="cn" value="CN=Root,Model=NoName,Vector=Compartments[Cell],Vector=Metabolites[Rapamycin],Reference=InitialConcentration"/>
              </ParameterGroup>
              <ParameterGroup name="2">
                <Parameter name="Role" type="unsignedInteger" value="1"/>
                <Parameter name="Object CN" type="cn" value="CN=Root,Model=NoName,Vector=Compartments[Cell],Vector=Metabolites[Torin-2],Reference=InitialConcentration"/>
              </ParameterGroup>
              <ParameterGroup name="3">
                <Parameter name="Role" type="unsignedInteger" value="1"/>
                <Parameter name="Object CN" type="cn" value="CN=Root,Model=NoName,Vector=Compartments[Cell],Vector=Metabolites[HCQ],Reference=InitialConcentration"/>
              </ParameterGroup>
              <ParameterGroup name="4">
                <Parameter name="Role" type="unsignedInteger" value="1"/>
                <Parameter name="Object CN" type="cn" value="CN=Root,Model=NoName,Vector=Compartments[Cell],Vector=Metabolites[Wortmannin],Reference=InitialConcentration"/>
              </ParameterGroup>
              <ParameterGroup name="5">
                <Parameter name="Role" type="unsignedInteger" value="1"/>
                <Parameter name="Object CN" type="cn" value="CN=Root,Model=NoName,Vector=Compartments[Cell],Vector=Metabolites[Spautin-1],Reference=InitialConcentration"/>
              </ParameterGroup>
              <ParameterGroup name="6">
                <Parameter name="Role" type="unsignedInteger" value="1"/>
                <Parameter name="Object CN" type="cn" value="CN=Root,Model=NoName,Vector=Compartments[Cell],Vector=Metabolites[Epirubicin],Reference=InitialConcentration"/>
              </ParameterGroup>
              <ParameterGroup name="7">
                <Parameter name="Role" type="unsignedInteger" value="1"/>
                <Parameter name="Object CN" type="cn" value="CN=Root,Model=NoName,Vector=Compartments[Cell],Vector=Metabolites[Cisplatin],Reference=InitialConcentration"/>
              </ParameterGroup>
              <ParameterGroup name="8">
                <Parameter name="Role" type="unsignedInteger" value="1"/>
                <Parameter name="Object CN" type="cn" value="CN=Root,Model=NoName,Vector=Compartments[Cell],Vector=Metabolites[Paclitaxel],Reference=InitialConcentration"/>
              </ParameterGroup>
              <ParameterGroup name="9">
                <Parameter name="Role" type="unsignedInteger" value="2"/>
                <Parameter name="Object CN" type="cn" value="CN=Root,Model=NoName,Vector=Compartments[Cell],Vector=Metabolites[Autophagolysosome (AL)],Reference=Concentration"/>
              </ParameterGroup>
              <ParameterGroup name="10">
                <Parameter name="Role" type="unsignedInteger" value="2"/>
                <Parameter name="Object CN" type="cn" value="CN=Root,Model=NoName,Vector=Compartments[Cell],Vector=Metabolites[Autophagosome (AP)],Reference=Concentration"/>
              </ParameterGroup>
            </ParameterGroup>
          </ParameterGroup>
          <ParameterGroup name="Experiment_18">
            <Parameter name="Key" type="key" value="Experiment_10"/>
            <Parameter name="File Name" type="file" value="Modelo MB468/Experimentos/19.csv"/>
            <Parameter name="First Row" type="unsignedInteger" value="1"/>
            <Parameter name="Last Row" type="unsignedInteger" value="7"/>
            <Parameter name="Experiment Type" type="unsignedInteger" value="1"/>
            <Parameter name="Normalize Weights per Experiment" type="bool" value="1"/>
            <Parameter name="Separator" type="string" value=","/>
            <Parameter name="Weight Method" type="unsignedInteger" value="1"/>
            <Parameter name="Data is Row Oriented" type="bool" value="1"/>
            <Parameter name="Row containing Names" type="unsignedInteger" value="1"/>
            <Parameter name="Number of Columns" type="unsignedInteger" value="11"/>
            <ParameterGroup name="Object Map">
              <ParameterGroup name="0">
                <Parameter name="Role" type="unsignedInteger" value="3"/>
              </ParameterGroup>
              <ParameterGroup name="1">
                <Parameter name="Role" type="unsignedInteger" value="1"/>
                <Parameter name="Object CN" type="cn" value="CN=Root,Model=NoName,Vector=Compartments[Cell],Vector=Metabolites[Rapamycin],Reference=InitialConcentration"/>
              </ParameterGroup>
              <ParameterGroup name="2">
                <Parameter name="Role" type="unsignedInteger" value="1"/>
                <Parameter name="Object CN" type="cn" value="CN=Root,Model=NoName,Vector=Compartments[Cell],Vector=Metabolites[Torin-2],Reference=InitialConcentration"/>
              </ParameterGroup>
              <ParameterGroup name="3">
                <Parameter name="Role" type="unsignedInteger" value="1"/>
                <Parameter name="Object CN" type="cn" value="CN=Root,Model=NoName,Vector=Compartments[Cell],Vector=Metabolites[HCQ],Reference=InitialConcentration"/>
              </ParameterGroup>
              <ParameterGroup name="4">
                <Parameter name="Role" type="unsignedInteger" value="1"/>
                <Parameter name="Object CN" type="cn" value="CN=Root,Model=NoName,Vector=Compartments[Cell],Vector=Metabolites[Wortmannin],Reference=InitialConcentration"/>
              </ParameterGroup>
              <ParameterGroup name="5">
                <Parameter name="Role" type="unsignedInteger" value="1"/>
                <Parameter name="Object CN" type="cn" value="CN=Root,Model=NoName,Vector=Compartments[Cell],Vector=Metabolites[Spautin-1],Reference=InitialConcentration"/>
              </ParameterGroup>
              <ParameterGroup name="6">
                <Parameter name="Role" type="unsignedInteger" value="1"/>
                <Parameter name="Object CN" type="cn" value="CN=Root,Model=NoName,Vector=Compartments[Cell],Vector=Metabolites[Epirubicin],Reference=InitialConcentration"/>
              </ParameterGroup>
              <ParameterGroup name="7">
                <Parameter name="Role" type="unsignedInteger" value="1"/>
                <Parameter name="Object CN" type="cn" value="CN=Root,Model=NoName,Vector=Compartments[Cell],Vector=Metabolites[Cisplatin],Reference=InitialConcentration"/>
              </ParameterGroup>
              <ParameterGroup name="8">
                <Parameter name="Role" type="unsignedInteger" value="1"/>
                <Parameter name="Object CN" type="cn" value="CN=Root,Model=NoName,Vector=Compartments[Cell],Vector=Metabolites[Paclitaxel],Reference=InitialConcentration"/>
              </ParameterGroup>
              <ParameterGroup name="9">
                <Parameter name="Role" type="unsignedInteger" value="2"/>
                <Parameter name="Object CN" type="cn" value="CN=Root,Model=NoName,Vector=Compartments[Cell],Vector=Metabolites[Autophagolysosome (AL)],Reference=Concentration"/>
              </ParameterGroup>
              <ParameterGroup name="10">
                <Parameter name="Role" type="unsignedInteger" value="2"/>
                <Parameter name="Object CN" type="cn" value="CN=Root,Model=NoName,Vector=Compartments[Cell],Vector=Metabolites[Autophagosome (AP)],Reference=Concentration"/>
              </ParameterGroup>
            </ParameterGroup>
          </ParameterGroup>
          <ParameterGroup name="Experiment_1">
            <Parameter name="Key" type="key" value="Experiment_16"/>
            <Parameter name="File Name" type="file" value="Modelo MB468/Experimentos/2.csv"/>
            <Parameter name="First Row" type="unsignedInteger" value="1"/>
            <Parameter name="Last Row" type="unsignedInteger" value="7"/>
            <Parameter name="Experiment Type" type="unsignedInteger" value="1"/>
            <Parameter name="Normalize Weights per Experiment" type="bool" value="1"/>
            <Parameter name="Separator" type="string" value=","/>
            <Parameter name="Weight Method" type="unsignedInteger" value="1"/>
            <Parameter name="Data is Row Oriented" type="bool" value="1"/>
            <Parameter name="Row containing Names" type="unsignedInteger" value="1"/>
            <Parameter name="Number of Columns" type="unsignedInteger" value="11"/>
            <ParameterGroup name="Object Map">
              <ParameterGroup name="0">
                <Parameter name="Role" type="unsignedInteger" value="3"/>
              </ParameterGroup>
              <ParameterGroup name="1">
                <Parameter name="Role" type="unsignedInteger" value="1"/>
                <Parameter name="Object CN" type="cn" value="CN=Root,Model=NoName,Vector=Compartments[Cell],Vector=Metabolites[Rapamycin],Reference=InitialConcentration"/>
              </ParameterGroup>
              <ParameterGroup name="2">
                <Parameter name="Role" type="unsignedInteger" value="1"/>
                <Parameter name="Object CN" type="cn" value="CN=Root,Model=NoName,Vector=Compartments[Cell],Vector=Metabolites[Torin-2],Reference=InitialConcentration"/>
              </ParameterGroup>
              <ParameterGroup name="3">
                <Parameter name="Role" type="unsignedInteger" value="1"/>
                <Parameter name="Object CN" type="cn" value="CN=Root,Model=NoName,Vector=Compartments[Cell],Vector=Metabolites[HCQ],Reference=InitialConcentration"/>
              </ParameterGroup>
              <ParameterGroup name="4">
                <Parameter name="Role" type="unsignedInteger" value="1"/>
                <Parameter name="Object CN" type="cn" value="CN=Root,Model=NoName,Vector=Compartments[Cell],Vector=Metabolites[Wortmannin],Reference=InitialConcentration"/>
              </ParameterGroup>
              <ParameterGroup name="5">
                <Parameter name="Role" type="unsignedInteger" value="1"/>
                <Parameter name="Object CN" type="cn" value="CN=Root,Model=NoName,Vector=Compartments[Cell],Vector=Metabolites[Spautin-1],Reference=InitialConcentration"/>
              </ParameterGroup>
              <ParameterGroup name="6">
                <Parameter name="Role" type="unsignedInteger" value="1"/>
                <Parameter name="Object CN" type="cn" value="CN=Root,Model=NoName,Vector=Compartments[Cell],Vector=Metabolites[Epirubicin],Reference=InitialConcentration"/>
              </ParameterGroup>
              <ParameterGroup name="7">
                <Parameter name="Role" type="unsignedInteger" value="1"/>
                <Parameter name="Object CN" type="cn" value="CN=Root,Model=NoName,Vector=Compartments[Cell],Vector=Metabolites[Cisplatin],Reference=InitialConcentration"/>
              </ParameterGroup>
              <ParameterGroup name="8">
                <Parameter name="Role" type="unsignedInteger" value="1"/>
                <Parameter name="Object CN" type="cn" value="CN=Root,Model=NoName,Vector=Compartments[Cell],Vector=Metabolites[Paclitaxel],Reference=InitialConcentration"/>
              </ParameterGroup>
              <ParameterGroup name="9">
                <Parameter name="Role" type="unsignedInteger" value="2"/>
                <Parameter name="Object CN" type="cn" value="CN=Root,Model=NoName,Vector=Compartments[Cell],Vector=Metabolites[Autophagolysosome (AL)],Reference=Concentration"/>
              </ParameterGroup>
              <ParameterGroup name="10">
                <Parameter name="Role" type="unsignedInteger" value="2"/>
                <Parameter name="Object CN" type="cn" value="CN=Root,Model=NoName,Vector=Compartments[Cell],Vector=Metabolites[Autophagosome (AP)],Reference=Concentration"/>
              </ParameterGroup>
            </ParameterGroup>
          </ParameterGroup>
          <ParameterGroup name="Experiment_19">
            <Parameter name="Key" type="key" value="Experiment_11"/>
            <Parameter name="File Name" type="file" value="Modelo MB468/Experimentos/20.csv"/>
            <Parameter name="First Row" type="unsignedInteger" value="1"/>
            <Parameter name="Last Row" type="unsignedInteger" value="7"/>
            <Parameter name="Experiment Type" type="unsignedInteger" value="1"/>
            <Parameter name="Normalize Weights per Experiment" type="bool" value="1"/>
            <Parameter name="Separator" type="string" value=","/>
            <Parameter name="Weight Method" type="unsignedInteger" value="1"/>
            <Parameter name="Data is Row Oriented" type="bool" value="1"/>
            <Parameter name="Row containing Names" type="unsignedInteger" value="1"/>
            <Parameter name="Number of Columns" type="unsignedInteger" value="11"/>
            <ParameterGroup name="Object Map">
              <ParameterGroup name="0">
                <Parameter name="Role" type="unsignedInteger" value="3"/>
              </ParameterGroup>
              <ParameterGroup name="1">
                <Parameter name="Role" type="unsignedInteger" value="1"/>
                <Parameter name="Object CN" type="cn" value="CN=Root,Model=NoName,Vector=Compartments[Cell],Vector=Metabolites[Rapamycin],Reference=InitialConcentration"/>
              </ParameterGroup>
              <ParameterGroup name="2">
                <Parameter name="Role" type="unsignedInteger" value="1"/>
                <Parameter name="Object CN" type="cn" value="CN=Root,Model=NoName,Vector=Compartments[Cell],Vector=Metabolites[Torin-2],Reference=InitialConcentration"/>
              </ParameterGroup>
              <ParameterGroup name="3">
                <Parameter name="Role" type="unsignedInteger" value="1"/>
                <Parameter name="Object CN" type="cn" value="CN=Root,Model=NoName,Vector=Compartments[Cell],Vector=Metabolites[HCQ],Reference=InitialConcentration"/>
              </ParameterGroup>
              <ParameterGroup name="4">
                <Parameter name="Role" type="unsignedInteger" value="1"/>
                <Parameter name="Object CN" type="cn" value="CN=Root,Model=NoName,Vector=Compartments[Cell],Vector=Metabolites[Wortmannin],Reference=InitialConcentration"/>
              </ParameterGroup>
              <ParameterGroup name="5">
                <Parameter name="Role" type="unsignedInteger" value="1"/>
                <Parameter name="Object CN" type="cn" value="CN=Root,Model=NoName,Vector=Compartments[Cell],Vector=Metabolites[Spautin-1],Reference=InitialConcentration"/>
              </ParameterGroup>
              <ParameterGroup name="6">
                <Parameter name="Role" type="unsignedInteger" value="1"/>
                <Parameter name="Object CN" type="cn" value="CN=Root,Model=NoName,Vector=Compartments[Cell],Vector=Metabolites[Epirubicin],Reference=InitialConcentration"/>
              </ParameterGroup>
              <ParameterGroup name="7">
                <Parameter name="Role" type="unsignedInteger" value="1"/>
                <Parameter name="Object CN" type="cn" value="CN=Root,Model=NoName,Vector=Compartments[Cell],Vector=Metabolites[Cisplatin],Reference=InitialConcentration"/>
              </ParameterGroup>
              <ParameterGroup name="8">
                <Parameter name="Role" type="unsignedInteger" value="1"/>
                <Parameter name="Object CN" type="cn" value="CN=Root,Model=NoName,Vector=Compartments[Cell],Vector=Metabolites[Paclitaxel],Reference=InitialConcentration"/>
              </ParameterGroup>
              <ParameterGroup name="9">
                <Parameter name="Role" type="unsignedInteger" value="2"/>
                <Parameter name="Object CN" type="cn" value="CN=Root,Model=NoName,Vector=Compartments[Cell],Vector=Metabolites[Autophagolysosome (AL)],Reference=Concentration"/>
              </ParameterGroup>
              <ParameterGroup name="10">
                <Parameter name="Role" type="unsignedInteger" value="2"/>
                <Parameter name="Object CN" type="cn" value="CN=Root,Model=NoName,Vector=Compartments[Cell],Vector=Metabolites[Autophagosome (AP)],Reference=Concentration"/>
              </ParameterGroup>
            </ParameterGroup>
          </ParameterGroup>
          <ParameterGroup name="Experiment_20">
            <Parameter name="Key" type="key" value="Experiment_12"/>
            <Parameter name="File Name" type="file" value="Modelo MB468/Experimentos/21.csv"/>
            <Parameter name="First Row" type="unsignedInteger" value="1"/>
            <Parameter name="Last Row" type="unsignedInteger" value="7"/>
            <Parameter name="Experiment Type" type="unsignedInteger" value="1"/>
            <Parameter name="Normalize Weights per Experiment" type="bool" value="1"/>
            <Parameter name="Separator" type="string" value=","/>
            <Parameter name="Weight Method" type="unsignedInteger" value="1"/>
            <Parameter name="Data is Row Oriented" type="bool" value="1"/>
            <Parameter name="Row containing Names" type="unsignedInteger" value="1"/>
            <Parameter name="Number of Columns" type="unsignedInteger" value="11"/>
            <ParameterGroup name="Object Map">
              <ParameterGroup name="0">
                <Parameter name="Role" type="unsignedInteger" value="3"/>
              </ParameterGroup>
              <ParameterGroup name="1">
                <Parameter name="Role" type="unsignedInteger" value="1"/>
                <Parameter name="Object CN" type="cn" value="CN=Root,Model=NoName,Vector=Compartments[Cell],Vector=Metabolites[Rapamycin],Reference=InitialConcentration"/>
              </ParameterGroup>
              <ParameterGroup name="2">
                <Parameter name="Role" type="unsignedInteger" value="1"/>
                <Parameter name="Object CN" type="cn" value="CN=Root,Model=NoName,Vector=Compartments[Cell],Vector=Metabolites[Torin-2],Reference=InitialConcentration"/>
              </ParameterGroup>
              <ParameterGroup name="3">
                <Parameter name="Role" type="unsignedInteger" value="1"/>
                <Parameter name="Object CN" type="cn" value="CN=Root,Model=NoName,Vector=Compartments[Cell],Vector=Metabolites[HCQ],Reference=InitialConcentration"/>
              </ParameterGroup>
              <ParameterGroup name="4">
                <Parameter name="Role" type="unsignedInteger" value="1"/>
                <Parameter name="Object CN" type="cn" value="CN=Root,Model=NoName,Vector=Compartments[Cell],Vector=Metabolites[Wortmannin],Reference=InitialConcentration"/>
              </ParameterGroup>
              <ParameterGroup name="5">
                <Parameter name="Role" type="unsignedInteger" value="1"/>
                <Parameter name="Object CN" type="cn" value="CN=Root,Model=NoName,Vector=Compartments[Cell],Vector=Metabolites[Spautin-1],Reference=InitialConcentration"/>
              </ParameterGroup>
              <ParameterGroup name="6">
                <Parameter name="Role" type="unsignedInteger" value="1"/>
                <Parameter name="Object CN" type="cn" value="CN=Root,Model=NoName,Vector=Compartments[Cell],Vector=Metabolites[Epirubicin],Reference=InitialConcentration"/>
              </ParameterGroup>
              <ParameterGroup name="7">
                <Parameter name="Role" type="unsignedInteger" value="1"/>
                <Parameter name="Object CN" type="cn" value="CN=Root,Model=NoName,Vector=Compartments[Cell],Vector=Metabolites[Cisplatin],Reference=InitialConcentration"/>
              </ParameterGroup>
              <ParameterGroup name="8">
                <Parameter name="Role" type="unsignedInteger" value="1"/>
                <Parameter name="Object CN" type="cn" value="CN=Root,Model=NoName,Vector=Compartments[Cell],Vector=Metabolites[Paclitaxel],Reference=InitialConcentration"/>
              </ParameterGroup>
              <ParameterGroup name="9">
                <Parameter name="Role" type="unsignedInteger" value="2"/>
                <Parameter name="Object CN" type="cn" value="CN=Root,Model=NoName,Vector=Compartments[Cell],Vector=Metabolites[Autophagolysosome (AL)],Reference=Concentration"/>
              </ParameterGroup>
              <ParameterGroup name="10">
                <Parameter name="Role" type="unsignedInteger" value="2"/>
                <Parameter name="Object CN" type="cn" value="CN=Root,Model=NoName,Vector=Compartments[Cell],Vector=Metabolites[Autophagosome (AP)],Reference=Concentration"/>
              </ParameterGroup>
            </ParameterGroup>
          </ParameterGroup>
          <ParameterGroup name="Experiment_21">
            <Parameter name="Key" type="key" value="Experiment_13"/>
            <Parameter name="File Name" type="file" value="Modelo MB468/Experimentos/22.csv"/>
            <Parameter name="First Row" type="unsignedInteger" value="1"/>
            <Parameter name="Last Row" type="unsignedInteger" value="7"/>
            <Parameter name="Experiment Type" type="unsignedInteger" value="1"/>
            <Parameter name="Normalize Weights per Experiment" type="bool" value="1"/>
            <Parameter name="Separator" type="string" value=","/>
            <Parameter name="Weight Method" type="unsignedInteger" value="1"/>
            <Parameter name="Data is Row Oriented" type="bool" value="1"/>
            <Parameter name="Row containing Names" type="unsignedInteger" value="1"/>
            <Parameter name="Number of Columns" type="unsignedInteger" value="11"/>
            <ParameterGroup name="Object Map">
              <ParameterGroup name="0">
                <Parameter name="Role" type="unsignedInteger" value="3"/>
              </ParameterGroup>
              <ParameterGroup name="1">
                <Parameter name="Role" type="unsignedInteger" value="1"/>
                <Parameter name="Object CN" type="cn" value="CN=Root,Model=NoName,Vector=Compartments[Cell],Vector=Metabolites[Rapamycin],Reference=InitialConcentration"/>
              </ParameterGroup>
              <ParameterGroup name="2">
                <Parameter name="Role" type="unsignedInteger" value="1"/>
                <Parameter name="Object CN" type="cn" value="CN=Root,Model=NoName,Vector=Compartments[Cell],Vector=Metabolites[Torin-2],Reference=InitialConcentration"/>
              </ParameterGroup>
              <ParameterGroup name="3">
                <Parameter name="Role" type="unsignedInteger" value="1"/>
                <Parameter name="Object CN" type="cn" value="CN=Root,Model=NoName,Vector=Compartments[Cell],Vector=Metabolites[HCQ],Reference=InitialConcentration"/>
              </ParameterGroup>
              <ParameterGroup name="4">
                <Parameter name="Role" type="unsignedInteger" value="1"/>
                <Parameter name="Object CN" type="cn" value="CN=Root,Model=NoName,Vector=Compartments[Cell],Vector=Metabolites[Wortmannin],Reference=InitialConcentration"/>
              </ParameterGroup>
              <ParameterGroup name="5">
                <Parameter name="Role" type="unsignedInteger" value="1"/>
                <Parameter name="Object CN" type="cn" value="CN=Root,Model=NoName,Vector=Compartments[Cell],Vector=Metabolites[Spautin-1],Reference=InitialConcentration"/>
              </ParameterGroup>
              <ParameterGroup name="6">
                <Parameter name="Role" type="unsignedInteger" value="1"/>
                <Parameter name="Object CN" type="cn" value="CN=Root,Model=NoName,Vector=Compartments[Cell],Vector=Metabolites[Epirubicin],Reference=InitialConcentration"/>
              </ParameterGroup>
              <ParameterGroup name="7">
                <Parameter name="Role" type="unsignedInteger" value="1"/>
                <Parameter name="Object CN" type="cn" value="CN=Root,Model=NoName,Vector=Compartments[Cell],Vector=Metabolites[Cisplatin],Reference=InitialConcentration"/>
              </ParameterGroup>
              <ParameterGroup name="8">
                <Parameter name="Role" type="unsignedInteger" value="1"/>
                <Parameter name="Object CN" type="cn" value="CN=Root,Model=NoName,Vector=Compartments[Cell],Vector=Metabolites[Paclitaxel],Reference=InitialConcentration"/>
              </ParameterGroup>
              <ParameterGroup name="9">
                <Parameter name="Role" type="unsignedInteger" value="2"/>
                <Parameter name="Object CN" type="cn" value="CN=Root,Model=NoName,Vector=Compartments[Cell],Vector=Metabolites[Autophagolysosome (AL)],Reference=Concentration"/>
              </ParameterGroup>
              <ParameterGroup name="10">
                <Parameter name="Role" type="unsignedInteger" value="2"/>
                <Parameter name="Object CN" type="cn" value="CN=Root,Model=NoName,Vector=Compartments[Cell],Vector=Metabolites[Autophagosome (AP)],Reference=Concentration"/>
              </ParameterGroup>
            </ParameterGroup>
          </ParameterGroup>
          <ParameterGroup name="Experiment_22">
            <Parameter name="Key" type="key" value="Experiment_22"/>
            <Parameter name="File Name" type="file" value="Modelo MB468/Experimentos/23.csv"/>
            <Parameter name="First Row" type="unsignedInteger" value="1"/>
            <Parameter name="Last Row" type="unsignedInteger" value="7"/>
            <Parameter name="Experiment Type" type="unsignedInteger" value="1"/>
            <Parameter name="Normalize Weights per Experiment" type="bool" value="1"/>
            <Parameter name="Separator" type="string" value=","/>
            <Parameter name="Weight Method" type="unsignedInteger" value="1"/>
            <Parameter name="Data is Row Oriented" type="bool" value="1"/>
            <Parameter name="Row containing Names" type="unsignedInteger" value="1"/>
            <Parameter name="Number of Columns" type="unsignedInteger" value="11"/>
            <ParameterGroup name="Object Map">
              <ParameterGroup name="0">
                <Parameter name="Role" type="unsignedInteger" value="3"/>
              </ParameterGroup>
              <ParameterGroup name="1">
                <Parameter name="Role" type="unsignedInteger" value="1"/>
                <Parameter name="Object CN" type="cn" value="CN=Root,Model=NoName,Vector=Compartments[Cell],Vector=Metabolites[Rapamycin],Reference=InitialConcentration"/>
              </ParameterGroup>
              <ParameterGroup name="2">
                <Parameter name="Role" type="unsignedInteger" value="1"/>
                <Parameter name="Object CN" type="cn" value="CN=Root,Model=NoName,Vector=Compartments[Cell],Vector=Metabolites[Torin-2],Reference=InitialConcentration"/>
              </ParameterGroup>
              <ParameterGroup name="3">
                <Parameter name="Role" type="unsignedInteger" value="1"/>
                <Parameter name="Object CN" type="cn" value="CN=Root,Model=NoName,Vector=Compartments[Cell],Vector=Metabolites[HCQ],Reference=InitialConcentration"/>
              </ParameterGroup>
              <ParameterGroup name="4">
                <Parameter name="Role" type="unsignedInteger" value="1"/>
                <Parameter name="Object CN" type="cn" value="CN=Root,Model=NoName,Vector=Compartments[Cell],Vector=Metabolites[Wortmannin],Reference=InitialConcentration"/>
              </ParameterGroup>
              <ParameterGroup name="5">
                <Parameter name="Role" type="unsignedInteger" value="1"/>
                <Parameter name="Object CN" type="cn" value="CN=Root,Model=NoName,Vector=Compartments[Cell],Vector=Metabolites[Spautin-1],Reference=InitialConcentration"/>
              </ParameterGroup>
              <ParameterGroup name="6">
                <Parameter name="Role" type="unsignedInteger" value="1"/>
                <Parameter name="Object CN" type="cn" value="CN=Root,Model=NoName,Vector=Compartments[Cell],Vector=Metabolites[Epirubicin],Reference=InitialConcentration"/>
              </ParameterGroup>
              <ParameterGroup name="7">
                <Parameter name="Role" type="unsignedInteger" value="1"/>
                <Parameter name="Object CN" type="cn" value="CN=Root,Model=NoName,Vector=Compartments[Cell],Vector=Metabolites[Cisplatin],Reference=InitialConcentration"/>
              </ParameterGroup>
              <ParameterGroup name="8">
                <Parameter name="Role" type="unsignedInteger" value="1"/>
                <Parameter name="Object CN" type="cn" value="CN=Root,Model=NoName,Vector=Compartments[Cell],Vector=Metabolites[Paclitaxel],Reference=InitialConcentration"/>
              </ParameterGroup>
              <ParameterGroup name="9">
                <Parameter name="Role" type="unsignedInteger" value="2"/>
                <Parameter name="Object CN" type="cn" value="CN=Root,Model=NoName,Vector=Compartments[Cell],Vector=Metabolites[Autophagolysosome (AL)],Reference=Concentration"/>
              </ParameterGroup>
              <ParameterGroup name="10">
                <Parameter name="Role" type="unsignedInteger" value="2"/>
                <Parameter name="Object CN" type="cn" value="CN=Root,Model=NoName,Vector=Compartments[Cell],Vector=Metabolites[Autophagosome (AP)],Reference=Concentration"/>
              </ParameterGroup>
            </ParameterGroup>
          </ParameterGroup>
          <ParameterGroup name="Experiment_23">
            <Parameter name="Key" type="key" value="Experiment_14"/>
            <Parameter name="File Name" type="file" value="Modelo MB468/Experimentos/24.csv"/>
            <Parameter name="First Row" type="unsignedInteger" value="1"/>
            <Parameter name="Last Row" type="unsignedInteger" value="7"/>
            <Parameter name="Experiment Type" type="unsignedInteger" value="1"/>
            <Parameter name="Normalize Weights per Experiment" type="bool" value="1"/>
            <Parameter name="Separator" type="string" value=","/>
            <Parameter name="Weight Method" type="unsignedInteger" value="1"/>
            <Parameter name="Data is Row Oriented" type="bool" value="1"/>
            <Parameter name="Row containing Names" type="unsignedInteger" value="1"/>
            <Parameter name="Number of Columns" type="unsignedInteger" value="11"/>
            <ParameterGroup name="Object Map">
              <ParameterGroup name="0">
                <Parameter name="Role" type="unsignedInteger" value="3"/>
              </ParameterGroup>
              <ParameterGroup name="1">
                <Parameter name="Role" type="unsignedInteger" value="1"/>
                <Parameter name="Object CN" type="cn" value="CN=Root,Model=NoName,Vector=Compartments[Cell],Vector=Metabolites[Rapamycin],Reference=InitialConcentration"/>
              </ParameterGroup>
              <ParameterGroup name="2">
                <Parameter name="Role" type="unsignedInteger" value="1"/>
                <Parameter name="Object CN" type="cn" value="CN=Root,Model=NoName,Vector=Compartments[Cell],Vector=Metabolites[Torin-2],Reference=InitialConcentration"/>
              </ParameterGroup>
              <ParameterGroup name="3">
                <Parameter name="Role" type="unsignedInteger" value="1"/>
                <Parameter name="Object CN" type="cn" value="CN=Root,Model=NoName,Vector=Compartments[Cell],Vector=Metabolites[HCQ],Reference=InitialConcentration"/>
              </ParameterGroup>
              <ParameterGroup name="4">
                <Parameter name="Role" type="unsignedInteger" value="1"/>
                <Parameter name="Object CN" type="cn" value="CN=Root,Model=NoName,Vector=Compartments[Cell],Vector=Metabolites[Wortmannin],Reference=InitialConcentration"/>
              </ParameterGroup>
              <ParameterGroup name="5">
                <Parameter name="Role" type="unsignedInteger" value="1"/>
                <Parameter name="Object CN" type="cn" value="CN=Root,Model=NoName,Vector=Compartments[Cell],Vector=Metabolites[Spautin-1],Reference=InitialConcentration"/>
              </ParameterGroup>
              <ParameterGroup name="6">
                <Parameter name="Role" type="unsignedInteger" value="1"/>
                <Parameter name="Object CN" type="cn" value="CN=Root,Model=NoName,Vector=Compartments[Cell],Vector=Metabolites[Epirubicin],Reference=InitialConcentration"/>
              </ParameterGroup>
              <ParameterGroup name="7">
                <Parameter name="Role" type="unsignedInteger" value="1"/>
                <Parameter name="Object CN" type="cn" value="CN=Root,Model=NoName,Vector=Compartments[Cell],Vector=Metabolites[Cisplatin],Reference=InitialConcentration"/>
              </ParameterGroup>
              <ParameterGroup name="8">
                <Parameter name="Role" type="unsignedInteger" value="1"/>
                <Parameter name="Object CN" type="cn" value="CN=Root,Model=NoName,Vector=Compartments[Cell],Vector=Metabolites[Paclitaxel],Reference=InitialConcentration"/>
              </ParameterGroup>
              <ParameterGroup name="9">
                <Parameter name="Role" type="unsignedInteger" value="2"/>
                <Parameter name="Object CN" type="cn" value="CN=Root,Model=NoName,Vector=Compartments[Cell],Vector=Metabolites[Autophagolysosome (AL)],Reference=Concentration"/>
              </ParameterGroup>
              <ParameterGroup name="10">
                <Parameter name="Role" type="unsignedInteger" value="2"/>
                <Parameter name="Object CN" type="cn" value="CN=Root,Model=NoName,Vector=Compartments[Cell],Vector=Metabolites[Autophagosome (AP)],Reference=Concentration"/>
              </ParameterGroup>
            </ParameterGroup>
          </ParameterGroup>
          <ParameterGroup name="Experiment_2">
            <Parameter name="Key" type="key" value="Experiment_17"/>
            <Parameter name="File Name" type="file" value="Modelo MB468/Experimentos/3.csv"/>
            <Parameter name="First Row" type="unsignedInteger" value="1"/>
            <Parameter name="Last Row" type="unsignedInteger" value="7"/>
            <Parameter name="Experiment Type" type="unsignedInteger" value="1"/>
            <Parameter name="Normalize Weights per Experiment" type="bool" value="1"/>
            <Parameter name="Separator" type="string" value=","/>
            <Parameter name="Weight Method" type="unsignedInteger" value="1"/>
            <Parameter name="Data is Row Oriented" type="bool" value="1"/>
            <Parameter name="Row containing Names" type="unsignedInteger" value="1"/>
            <Parameter name="Number of Columns" type="unsignedInteger" value="11"/>
            <ParameterGroup name="Object Map">
              <ParameterGroup name="0">
                <Parameter name="Role" type="unsignedInteger" value="3"/>
              </ParameterGroup>
              <ParameterGroup name="1">
                <Parameter name="Role" type="unsignedInteger" value="1"/>
                <Parameter name="Object CN" type="cn" value="CN=Root,Model=NoName,Vector=Compartments[Cell],Vector=Metabolites[Rapamycin],Reference=InitialConcentration"/>
              </ParameterGroup>
              <ParameterGroup name="2">
                <Parameter name="Role" type="unsignedInteger" value="1"/>
                <Parameter name="Object CN" type="cn" value="CN=Root,Model=NoName,Vector=Compartments[Cell],Vector=Metabolites[Torin-2],Reference=InitialConcentration"/>
              </ParameterGroup>
              <ParameterGroup name="3">
                <Parameter name="Role" type="unsignedInteger" value="1"/>
                <Parameter name="Object CN" type="cn" value="CN=Root,Model=NoName,Vector=Compartments[Cell],Vector=Metabolites[HCQ],Reference=InitialConcentration"/>
              </ParameterGroup>
              <ParameterGroup name="4">
                <Parameter name="Role" type="unsignedInteger" value="1"/>
                <Parameter name="Object CN" type="cn" value="CN=Root,Model=NoName,Vector=Compartments[Cell],Vector=Metabolites[Wortmannin],Reference=InitialConcentration"/>
              </ParameterGroup>
              <ParameterGroup name="5">
                <Parameter name="Role" type="unsignedInteger" value="1"/>
                <Parameter name="Object CN" type="cn" value="CN=Root,Model=NoName,Vector=Compartments[Cell],Vector=Metabolites[Spautin-1],Reference=InitialConcentration"/>
              </ParameterGroup>
              <ParameterGroup name="6">
                <Parameter name="Role" type="unsignedInteger" value="1"/>
                <Parameter name="Object CN" type="cn" value="CN=Root,Model=NoName,Vector=Compartments[Cell],Vector=Metabolites[Epirubicin],Reference=InitialConcentration"/>
              </ParameterGroup>
              <ParameterGroup name="7">
                <Parameter name="Role" type="unsignedInteger" value="1"/>
                <Parameter name="Object CN" type="cn" value="CN=Root,Model=NoName,Vector=Compartments[Cell],Vector=Metabolites[Cisplatin],Reference=InitialConcentration"/>
              </ParameterGroup>
              <ParameterGroup name="8">
                <Parameter name="Role" type="unsignedInteger" value="1"/>
                <Parameter name="Object CN" type="cn" value="CN=Root,Model=NoName,Vector=Compartments[Cell],Vector=Metabolites[Paclitaxel],Reference=InitialConcentration"/>
              </ParameterGroup>
              <ParameterGroup name="9">
                <Parameter name="Role" type="unsignedInteger" value="2"/>
                <Parameter name="Object CN" type="cn" value="CN=Root,Model=NoName,Vector=Compartments[Cell],Vector=Metabolites[Autophagolysosome (AL)],Reference=Concentration"/>
              </ParameterGroup>
              <ParameterGroup name="10">
                <Parameter name="Role" type="unsignedInteger" value="2"/>
                <Parameter name="Object CN" type="cn" value="CN=Root,Model=NoName,Vector=Compartments[Cell],Vector=Metabolites[Autophagosome (AP)],Reference=Concentration"/>
              </ParameterGroup>
            </ParameterGroup>
          </ParameterGroup>
          <ParameterGroup name="Experiment_3">
            <Parameter name="Key" type="key" value="Experiment_18"/>
            <Parameter name="File Name" type="file" value="Modelo MB468/Experimentos/4.csv"/>
            <Parameter name="First Row" type="unsignedInteger" value="1"/>
            <Parameter name="Last Row" type="unsignedInteger" value="7"/>
            <Parameter name="Experiment Type" type="unsignedInteger" value="1"/>
            <Parameter name="Normalize Weights per Experiment" type="bool" value="1"/>
            <Parameter name="Separator" type="string" value=","/>
            <Parameter name="Weight Method" type="unsignedInteger" value="1"/>
            <Parameter name="Data is Row Oriented" type="bool" value="1"/>
            <Parameter name="Row containing Names" type="unsignedInteger" value="1"/>
            <Parameter name="Number of Columns" type="unsignedInteger" value="11"/>
            <ParameterGroup name="Object Map">
              <ParameterGroup name="0">
                <Parameter name="Role" type="unsignedInteger" value="3"/>
              </ParameterGroup>
              <ParameterGroup name="1">
                <Parameter name="Role" type="unsignedInteger" value="1"/>
                <Parameter name="Object CN" type="cn" value="CN=Root,Model=NoName,Vector=Compartments[Cell],Vector=Metabolites[Rapamycin],Reference=InitialConcentration"/>
              </ParameterGroup>
              <ParameterGroup name="2">
                <Parameter name="Role" type="unsignedInteger" value="1"/>
                <Parameter name="Object CN" type="cn" value="CN=Root,Model=NoName,Vector=Compartments[Cell],Vector=Metabolites[Torin-2],Reference=InitialConcentration"/>
              </ParameterGroup>
              <ParameterGroup name="3">
                <Parameter name="Role" type="unsignedInteger" value="1"/>
                <Parameter name="Object CN" type="cn" value="CN=Root,Model=NoName,Vector=Compartments[Cell],Vector=Metabolites[HCQ],Reference=InitialConcentration"/>
              </ParameterGroup>
              <ParameterGroup name="4">
                <Parameter name="Role" type="unsignedInteger" value="1"/>
                <Parameter name="Object CN" type="cn" value="CN=Root,Model=NoName,Vector=Compartments[Cell],Vector=Metabolites[Wortmannin],Reference=InitialConcentration"/>
              </ParameterGroup>
              <ParameterGroup name="5">
                <Parameter name="Role" type="unsignedInteger" value="1"/>
                <Parameter name="Object CN" type="cn" value="CN=Root,Model=NoName,Vector=Compartments[Cell],Vector=Metabolites[Spautin-1],Reference=InitialConcentration"/>
              </ParameterGroup>
              <ParameterGroup name="6">
                <Parameter name="Role" type="unsignedInteger" value="1"/>
                <Parameter name="Object CN" type="cn" value="CN=Root,Model=NoName,Vector=Compartments[Cell],Vector=Metabolites[Epirubicin],Reference=InitialConcentration"/>
              </ParameterGroup>
              <ParameterGroup name="7">
                <Parameter name="Role" type="unsignedInteger" value="1"/>
                <Parameter name="Object CN" type="cn" value="CN=Root,Model=NoName,Vector=Compartments[Cell],Vector=Metabolites[Cisplatin],Reference=InitialConcentration"/>
              </ParameterGroup>
              <ParameterGroup name="8">
                <Parameter name="Role" type="unsignedInteger" value="1"/>
                <Parameter name="Object CN" type="cn" value="CN=Root,Model=NoName,Vector=Compartments[Cell],Vector=Metabolites[Paclitaxel],Reference=InitialConcentration"/>
              </ParameterGroup>
              <ParameterGroup name="9">
                <Parameter name="Role" type="unsignedInteger" value="2"/>
                <Parameter name="Object CN" type="cn" value="CN=Root,Model=NoName,Vector=Compartments[Cell],Vector=Metabolites[Autophagolysosome (AL)],Reference=Concentration"/>
              </ParameterGroup>
              <ParameterGroup name="10">
                <Parameter name="Role" type="unsignedInteger" value="2"/>
                <Parameter name="Object CN" type="cn" value="CN=Root,Model=NoName,Vector=Compartments[Cell],Vector=Metabolites[Autophagosome (AP)],Reference=Concentration"/>
              </ParameterGroup>
            </ParameterGroup>
          </ParameterGroup>
          <ParameterGroup name="Experiment_4">
            <Parameter name="Key" type="key" value="Experiment_19"/>
            <Parameter name="File Name" type="file" value="Modelo MB468/Experimentos/5.csv"/>
            <Parameter name="First Row" type="unsignedInteger" value="1"/>
            <Parameter name="Last Row" type="unsignedInteger" value="7"/>
            <Parameter name="Experiment Type" type="unsignedInteger" value="1"/>
            <Parameter name="Normalize Weights per Experiment" type="bool" value="1"/>
            <Parameter name="Separator" type="string" value=","/>
            <Parameter name="Weight Method" type="unsignedInteger" value="1"/>
            <Parameter name="Data is Row Oriented" type="bool" value="1"/>
            <Parameter name="Row containing Names" type="unsignedInteger" value="1"/>
            <Parameter name="Number of Columns" type="unsignedInteger" value="11"/>
            <ParameterGroup name="Object Map">
              <ParameterGroup name="0">
                <Parameter name="Role" type="unsignedInteger" value="3"/>
              </ParameterGroup>
              <ParameterGroup name="1">
                <Parameter name="Role" type="unsignedInteger" value="1"/>
                <Parameter name="Object CN" type="cn" value="CN=Root,Model=NoName,Vector=Compartments[Cell],Vector=Metabolites[Rapamycin],Reference=InitialConcentration"/>
              </ParameterGroup>
              <ParameterGroup name="2">
                <Parameter name="Role" type="unsignedInteger" value="1"/>
                <Parameter name="Object CN" type="cn" value="CN=Root,Model=NoName,Vector=Compartments[Cell],Vector=Metabolites[Torin-2],Reference=InitialConcentration"/>
              </ParameterGroup>
              <ParameterGroup name="3">
                <Parameter name="Role" type="unsignedInteger" value="1"/>
                <Parameter name="Object CN" type="cn" value="CN=Root,Model=NoName,Vector=Compartments[Cell],Vector=Metabolites[HCQ],Reference=InitialConcentration"/>
              </ParameterGroup>
              <ParameterGroup name="4">
                <Parameter name="Role" type="unsignedInteger" value="1"/>
                <Parameter name="Object CN" type="cn" value="CN=Root,Model=NoName,Vector=Compartments[Cell],Vector=Metabolites[Wortmannin],Reference=InitialConcentration"/>
              </ParameterGroup>
              <ParameterGroup name="5">
                <Parameter name="Role" type="unsignedInteger" value="1"/>
                <Parameter name="Object CN" type="cn" value="CN=Root,Model=NoName,Vector=Compartments[Cell],Vector=Metabolites[Spautin-1],Reference=InitialConcentration"/>
              </ParameterGroup>
              <ParameterGroup name="6">
                <Parameter name="Role" type="unsignedInteger" value="1"/>
                <Parameter name="Object CN" type="cn" value="CN=Root,Model=NoName,Vector=Compartments[Cell],Vector=Metabolites[Epirubicin],Reference=InitialConcentration"/>
              </ParameterGroup>
              <ParameterGroup name="7">
                <Parameter name="Role" type="unsignedInteger" value="1"/>
                <Parameter name="Object CN" type="cn" value="CN=Root,Model=NoName,Vector=Compartments[Cell],Vector=Metabolites[Cisplatin],Reference=InitialConcentration"/>
              </ParameterGroup>
              <ParameterGroup name="8">
                <Parameter name="Role" type="unsignedInteger" value="1"/>
                <Parameter name="Object CN" type="cn" value="CN=Root,Model=NoName,Vector=Compartments[Cell],Vector=Metabolites[Paclitaxel],Reference=InitialConcentration"/>
              </ParameterGroup>
              <ParameterGroup name="9">
                <Parameter name="Role" type="unsignedInteger" value="2"/>
                <Parameter name="Object CN" type="cn" value="CN=Root,Model=NoName,Vector=Compartments[Cell],Vector=Metabolites[Autophagolysosome (AL)],Reference=Concentration"/>
              </ParameterGroup>
              <ParameterGroup name="10">
                <Parameter name="Role" type="unsignedInteger" value="2"/>
                <Parameter name="Object CN" type="cn" value="CN=Root,Model=NoName,Vector=Compartments[Cell],Vector=Metabolites[Autophagosome (AP)],Reference=Concentration"/>
              </ParameterGroup>
            </ParameterGroup>
          </ParameterGroup>
          <ParameterGroup name="Experiment_5">
            <Parameter name="Key" type="key" value="Experiment_20"/>
            <Parameter name="File Name" type="file" value="Modelo MB468/Experimentos/6.csv"/>
            <Parameter name="First Row" type="unsignedInteger" value="1"/>
            <Parameter name="Last Row" type="unsignedInteger" value="7"/>
            <Parameter name="Experiment Type" type="unsignedInteger" value="1"/>
            <Parameter name="Normalize Weights per Experiment" type="bool" value="1"/>
            <Parameter name="Separator" type="string" value=","/>
            <Parameter name="Weight Method" type="unsignedInteger" value="1"/>
            <Parameter name="Data is Row Oriented" type="bool" value="1"/>
            <Parameter name="Row containing Names" type="unsignedInteger" value="1"/>
            <Parameter name="Number of Columns" type="unsignedInteger" value="11"/>
            <ParameterGroup name="Object Map">
              <ParameterGroup name="0">
                <Parameter name="Role" type="unsignedInteger" value="3"/>
              </ParameterGroup>
              <ParameterGroup name="1">
                <Parameter name="Role" type="unsignedInteger" value="1"/>
                <Parameter name="Object CN" type="cn" value="CN=Root,Model=NoName,Vector=Compartments[Cell],Vector=Metabolites[Rapamycin],Reference=InitialConcentration"/>
              </ParameterGroup>
              <ParameterGroup name="2">
                <Parameter name="Role" type="unsignedInteger" value="1"/>
                <Parameter name="Object CN" type="cn" value="CN=Root,Model=NoName,Vector=Compartments[Cell],Vector=Metabolites[Torin-2],Reference=InitialConcentration"/>
              </ParameterGroup>
              <ParameterGroup name="3">
                <Parameter name="Role" type="unsignedInteger" value="1"/>
                <Parameter name="Object CN" type="cn" value="CN=Root,Model=NoName,Vector=Compartments[Cell],Vector=Metabolites[HCQ],Reference=InitialConcentration"/>
              </ParameterGroup>
              <ParameterGroup name="4">
                <Parameter name="Role" type="unsignedInteger" value="1"/>
                <Parameter name="Object CN" type="cn" value="CN=Root,Model=NoName,Vector=Compartments[Cell],Vector=Metabolites[Wortmannin],Reference=InitialConcentration"/>
              </ParameterGroup>
              <ParameterGroup name="5">
                <Parameter name="Role" type="unsignedInteger" value="1"/>
                <Parameter name="Object CN" type="cn" value="CN=Root,Model=NoName,Vector=Compartments[Cell],Vector=Metabolites[Spautin-1],Reference=InitialConcentration"/>
              </ParameterGroup>
              <ParameterGroup name="6">
                <Parameter name="Role" type="unsignedInteger" value="1"/>
                <Parameter name="Object CN" type="cn" value="CN=Root,Model=NoName,Vector=Compartments[Cell],Vector=Metabolites[Epirubicin],Reference=InitialConcentration"/>
              </ParameterGroup>
              <ParameterGroup name="7">
                <Parameter name="Role" type="unsignedInteger" value="1"/>
                <Parameter name="Object CN" type="cn" value="CN=Root,Model=NoName,Vector=Compartments[Cell],Vector=Metabolites[Cisplatin],Reference=InitialConcentration"/>
              </ParameterGroup>
              <ParameterGroup name="8">
                <Parameter name="Role" type="unsignedInteger" value="1"/>
                <Parameter name="Object CN" type="cn" value="CN=Root,Model=NoName,Vector=Compartments[Cell],Vector=Metabolites[Paclitaxel],Reference=InitialConcentration"/>
              </ParameterGroup>
              <ParameterGroup name="9">
                <Parameter name="Role" type="unsignedInteger" value="2"/>
                <Parameter name="Object CN" type="cn" value="CN=Root,Model=NoName,Vector=Compartments[Cell],Vector=Metabolites[Autophagolysosome (AL)],Reference=Concentration"/>
              </ParameterGroup>
              <ParameterGroup name="10">
                <Parameter name="Role" type="unsignedInteger" value="2"/>
                <Parameter name="Object CN" type="cn" value="CN=Root,Model=NoName,Vector=Compartments[Cell],Vector=Metabolites[Autophagosome (AP)],Reference=Concentration"/>
              </ParameterGroup>
            </ParameterGroup>
          </ParameterGroup>
          <ParameterGroup name="Experiment_6">
            <Parameter name="Key" type="key" value="Experiment_23"/>
            <Parameter name="File Name" type="file" value="Modelo MB468/Experimentos/7.csv"/>
            <Parameter name="First Row" type="unsignedInteger" value="1"/>
            <Parameter name="Last Row" type="unsignedInteger" value="7"/>
            <Parameter name="Experiment Type" type="unsignedInteger" value="1"/>
            <Parameter name="Normalize Weights per Experiment" type="bool" value="1"/>
            <Parameter name="Separator" type="string" value=","/>
            <Parameter name="Weight Method" type="unsignedInteger" value="1"/>
            <Parameter name="Data is Row Oriented" type="bool" value="1"/>
            <Parameter name="Row containing Names" type="unsignedInteger" value="1"/>
            <Parameter name="Number of Columns" type="unsignedInteger" value="11"/>
            <ParameterGroup name="Object Map">
              <ParameterGroup name="0">
                <Parameter name="Role" type="unsignedInteger" value="3"/>
              </ParameterGroup>
              <ParameterGroup name="1">
                <Parameter name="Role" type="unsignedInteger" value="1"/>
                <Parameter name="Object CN" type="cn" value="CN=Root,Model=NoName,Vector=Compartments[Cell],Vector=Metabolites[Rapamycin],Reference=InitialConcentration"/>
              </ParameterGroup>
              <ParameterGroup name="2">
                <Parameter name="Role" type="unsignedInteger" value="1"/>
                <Parameter name="Object CN" type="cn" value="CN=Root,Model=NoName,Vector=Compartments[Cell],Vector=Metabolites[Torin-2],Reference=InitialConcentration"/>
              </ParameterGroup>
              <ParameterGroup name="3">
                <Parameter name="Role" type="unsignedInteger" value="1"/>
                <Parameter name="Object CN" type="cn" value="CN=Root,Model=NoName,Vector=Compartments[Cell],Vector=Metabolites[HCQ],Reference=InitialConcentration"/>
              </ParameterGroup>
              <ParameterGroup name="4">
                <Parameter name="Role" type="unsignedInteger" value="1"/>
                <Parameter name="Object CN" type="cn" value="CN=Root,Model=NoName,Vector=Compartments[Cell],Vector=Metabolites[Wortmannin],Reference=InitialConcentration"/>
              </ParameterGroup>
              <ParameterGroup name="5">
                <Parameter name="Role" type="unsignedInteger" value="1"/>
                <Parameter name="Object CN" type="cn" value="CN=Root,Model=NoName,Vector=Compartments[Cell],Vector=Metabolites[Spautin-1],Reference=InitialConcentration"/>
              </ParameterGroup>
              <ParameterGroup name="6">
                <Parameter name="Role" type="unsignedInteger" value="1"/>
                <Parameter name="Object CN" type="cn" value="CN=Root,Model=NoName,Vector=Compartments[Cell],Vector=Metabolites[Epirubicin],Reference=InitialConcentration"/>
              </ParameterGroup>
              <ParameterGroup name="7">
                <Parameter name="Role" type="unsignedInteger" value="1"/>
                <Parameter name="Object CN" type="cn" value="CN=Root,Model=NoName,Vector=Compartments[Cell],Vector=Metabolites[Cisplatin],Reference=InitialConcentration"/>
              </ParameterGroup>
              <ParameterGroup name="8">
                <Parameter name="Role" type="unsignedInteger" value="1"/>
                <Parameter name="Object CN" type="cn" value="CN=Root,Model=NoName,Vector=Compartments[Cell],Vector=Metabolites[Paclitaxel],Reference=InitialConcentration"/>
              </ParameterGroup>
              <ParameterGroup name="9">
                <Parameter name="Role" type="unsignedInteger" value="2"/>
                <Parameter name="Object CN" type="cn" value="CN=Root,Model=NoName,Vector=Compartments[Cell],Vector=Metabolites[Autophagolysosome (AL)],Reference=Concentration"/>
              </ParameterGroup>
              <ParameterGroup name="10">
                <Parameter name="Role" type="unsignedInteger" value="2"/>
                <Parameter name="Object CN" type="cn" value="CN=Root,Model=NoName,Vector=Compartments[Cell],Vector=Metabolites[Autophagosome (AP)],Reference=Concentration"/>
              </ParameterGroup>
            </ParameterGroup>
          </ParameterGroup>
          <ParameterGroup name="Experiment_7">
            <Parameter name="Key" type="key" value="Experiment_0"/>
            <Parameter name="File Name" type="file" value="Modelo MB468/Experimentos/8.csv"/>
            <Parameter name="First Row" type="unsignedInteger" value="1"/>
            <Parameter name="Last Row" type="unsignedInteger" value="7"/>
            <Parameter name="Experiment Type" type="unsignedInteger" value="1"/>
            <Parameter name="Normalize Weights per Experiment" type="bool" value="1"/>
            <Parameter name="Separator" type="string" value=","/>
            <Parameter name="Weight Method" type="unsignedInteger" value="1"/>
            <Parameter name="Data is Row Oriented" type="bool" value="1"/>
            <Parameter name="Row containing Names" type="unsignedInteger" value="1"/>
            <Parameter name="Number of Columns" type="unsignedInteger" value="11"/>
            <ParameterGroup name="Object Map">
              <ParameterGroup name="0">
                <Parameter name="Role" type="unsignedInteger" value="3"/>
              </ParameterGroup>
              <ParameterGroup name="1">
                <Parameter name="Role" type="unsignedInteger" value="1"/>
                <Parameter name="Object CN" type="cn" value="CN=Root,Model=NoName,Vector=Compartments[Cell],Vector=Metabolites[Rapamycin],Reference=InitialConcentration"/>
              </ParameterGroup>
              <ParameterGroup name="2">
                <Parameter name="Role" type="unsignedInteger" value="1"/>
                <Parameter name="Object CN" type="cn" value="CN=Root,Model=NoName,Vector=Compartments[Cell],Vector=Metabolites[Torin-2],Reference=InitialConcentration"/>
              </ParameterGroup>
              <ParameterGroup name="3">
                <Parameter name="Role" type="unsignedInteger" value="1"/>
                <Parameter name="Object CN" type="cn" value="CN=Root,Model=NoName,Vector=Compartments[Cell],Vector=Metabolites[HCQ],Reference=InitialConcentration"/>
              </ParameterGroup>
              <ParameterGroup name="4">
                <Parameter name="Role" type="unsignedInteger" value="1"/>
                <Parameter name="Object CN" type="cn" value="CN=Root,Model=NoName,Vector=Compartments[Cell],Vector=Metabolites[Wortmannin],Reference=InitialConcentration"/>
              </ParameterGroup>
              <ParameterGroup name="5">
                <Parameter name="Role" type="unsignedInteger" value="1"/>
                <Parameter name="Object CN" type="cn" value="CN=Root,Model=NoName,Vector=Compartments[Cell],Vector=Metabolites[Spautin-1],Reference=InitialConcentration"/>
              </ParameterGroup>
              <ParameterGroup name="6">
                <Parameter name="Role" type="unsignedInteger" value="1"/>
                <Parameter name="Object CN" type="cn" value="CN=Root,Model=NoName,Vector=Compartments[Cell],Vector=Metabolites[Epirubicin],Reference=InitialConcentration"/>
              </ParameterGroup>
              <ParameterGroup name="7">
                <Parameter name="Role" type="unsignedInteger" value="1"/>
                <Parameter name="Object CN" type="cn" value="CN=Root,Model=NoName,Vector=Compartments[Cell],Vector=Metabolites[Cisplatin],Reference=InitialConcentration"/>
              </ParameterGroup>
              <ParameterGroup name="8">
                <Parameter name="Role" type="unsignedInteger" value="1"/>
                <Parameter name="Object CN" type="cn" value="CN=Root,Model=NoName,Vector=Compartments[Cell],Vector=Metabolites[Paclitaxel],Reference=InitialConcentration"/>
              </ParameterGroup>
              <ParameterGroup name="9">
                <Parameter name="Role" type="unsignedInteger" value="2"/>
                <Parameter name="Object CN" type="cn" value="CN=Root,Model=NoName,Vector=Compartments[Cell],Vector=Metabolites[Autophagolysosome (AL)],Reference=Concentration"/>
              </ParameterGroup>
              <ParameterGroup name="10">
                <Parameter name="Role" type="unsignedInteger" value="2"/>
                <Parameter name="Object CN" type="cn" value="CN=Root,Model=NoName,Vector=Compartments[Cell],Vector=Metabolites[Autophagosome (AP)],Reference=Concentration"/>
              </ParameterGroup>
            </ParameterGroup>
          </ParameterGroup>
          <ParameterGroup name="Experiment_8">
            <Parameter name="Key" type="key" value="Experiment_1"/>
            <Parameter name="File Name" type="file" value="Modelo MB468/Experimentos/9.csv"/>
            <Parameter name="First Row" type="unsignedInteger" value="1"/>
            <Parameter name="Last Row" type="unsignedInteger" value="7"/>
            <Parameter name="Experiment Type" type="unsignedInteger" value="1"/>
            <Parameter name="Normalize Weights per Experiment" type="bool" value="1"/>
            <Parameter name="Separator" type="string" value=","/>
            <Parameter name="Weight Method" type="unsignedInteger" value="1"/>
            <Parameter name="Data is Row Oriented" type="bool" value="1"/>
            <Parameter name="Row containing Names" type="unsignedInteger" value="1"/>
            <Parameter name="Number of Columns" type="unsignedInteger" value="11"/>
            <ParameterGroup name="Object Map">
              <ParameterGroup name="0">
                <Parameter name="Role" type="unsignedInteger" value="3"/>
              </ParameterGroup>
              <ParameterGroup name="1">
                <Parameter name="Role" type="unsignedInteger" value="1"/>
                <Parameter name="Object CN" type="cn" value="CN=Root,Model=NoName,Vector=Compartments[Cell],Vector=Metabolites[Rapamycin],Reference=InitialConcentration"/>
              </ParameterGroup>
              <ParameterGroup name="2">
                <Parameter name="Role" type="unsignedInteger" value="1"/>
                <Parameter name="Object CN" type="cn" value="CN=Root,Model=NoName,Vector=Compartments[Cell],Vector=Metabolites[Torin-2],Reference=InitialConcentration"/>
              </ParameterGroup>
              <ParameterGroup name="3">
                <Parameter name="Role" type="unsignedInteger" value="1"/>
                <Parameter name="Object CN" type="cn" value="CN=Root,Model=NoName,Vector=Compartments[Cell],Vector=Metabolites[HCQ],Reference=InitialConcentration"/>
              </ParameterGroup>
              <ParameterGroup name="4">
                <Parameter name="Role" type="unsignedInteger" value="1"/>
                <Parameter name="Object CN" type="cn" value="CN=Root,Model=NoName,Vector=Compartments[Cell],Vector=Metabolites[Wortmannin],Reference=InitialConcentration"/>
              </ParameterGroup>
              <ParameterGroup name="5">
                <Parameter name="Role" type="unsignedInteger" value="1"/>
                <Parameter name="Object CN" type="cn" value="CN=Root,Model=NoName,Vector=Compartments[Cell],Vector=Metabolites[Spautin-1],Reference=InitialConcentration"/>
              </ParameterGroup>
              <ParameterGroup name="6">
                <Parameter name="Role" type="unsignedInteger" value="1"/>
                <Parameter name="Object CN" type="cn" value="CN=Root,Model=NoName,Vector=Compartments[Cell],Vector=Metabolites[Epirubicin],Reference=InitialConcentration"/>
              </ParameterGroup>
              <ParameterGroup name="7">
                <Parameter name="Role" type="unsignedInteger" value="1"/>
                <Parameter name="Object CN" type="cn" value="CN=Root,Model=NoName,Vector=Compartments[Cell],Vector=Metabolites[Cisplatin],Reference=InitialConcentration"/>
              </ParameterGroup>
              <ParameterGroup name="8">
                <Parameter name="Role" type="unsignedInteger" value="1"/>
                <Parameter name="Object CN" type="cn" value="CN=Root,Model=NoName,Vector=Compartments[Cell],Vector=Metabolites[Paclitaxel],Reference=InitialConcentration"/>
              </ParameterGroup>
              <ParameterGroup name="9">
                <Parameter name="Role" type="unsignedInteger" value="2"/>
                <Parameter name="Object CN" type="cn" value="CN=Root,Model=NoName,Vector=Compartments[Cell],Vector=Metabolites[Autophagolysosome (AL)],Reference=Concentration"/>
              </ParameterGroup>
              <ParameterGroup name="10">
                <Parameter name="Role" type="unsignedInteger" value="2"/>
                <Parameter name="Object CN" type="cn" value="CN=Root,Model=NoName,Vector=Compartments[Cell],Vector=Metabolites[Autophagosome (AP)],Reference=Concentration"/>
              </ParameterGroup>
            </ParameterGroup>
          </ParameterGroup>
        </ParameterGroup>
        <ParameterGroup name="Validation Set">
          <Parameter name="Weight" type="unsignedFloat" value="1"/>
          <Parameter name="Threshold" type="unsignedInteger" value="5"/>
        </ParameterGroup>
      </Problem>
      <Method name="Particle Swarm" type="ParticleSwarm">
        <Parameter name="Log Verbosity" type="unsignedInteger" value="0"/>
        <Parameter name="Iteration Limit" type="unsignedInteger" value="2000"/>
        <Parameter name="Swarm Size" type="unsignedInteger" value="50"/>
        <Parameter name="Std. Deviation" type="unsignedFloat" value="9.9999999999999995e-07"/>
        <Parameter name="Random Number Generator" type="unsignedInteger" value="1"/>
        <Parameter name="Seed" type="unsignedInteger" value="0"/>
        <Parameter name="Stop after # Stalled Iterations" type="unsignedInteger" value="0"/>
      </Method>
    </Task>
    <Task key="Task_20" name="Metabolic Control Analysis" type="metabolicControlAnalysis" scheduled="false" updateModel="false">
      <Report reference="Report_13" target="" append="1" confirmOverwrite="1"/>
      <Problem>
        <Parameter name="Steady-State" type="key" value="Task_14"/>
      </Problem>
      <Method name="MCA Method (Reder)" type="MCAMethod(Reder)">
        <Parameter name="Modulation Factor" type="unsignedFloat" value="1.0000000000000001e-09"/>
        <Parameter name="Use Reder" type="bool" value="1"/>
        <Parameter name="Use Smallbone" type="bool" value="1"/>
      </Method>
    </Task>
    <Task key="Task_21" name="Lyapunov Exponents" type="lyapunovExponents" scheduled="false" updateModel="false">
      <Report reference="Report_14" target="" append="1" confirmOverwrite="1"/>
      <Problem>
        <Parameter name="ExponentNumber" type="unsignedInteger" value="3"/>
        <Parameter name="DivergenceRequested" type="bool" value="1"/>
        <Parameter name="TransientTime" type="float" value="0"/>
      </Problem>
      <Method name="Wolf Method" type="WolfMethod">
        <Parameter name="Orthonormalization Interval" type="unsignedFloat" value="1"/>
        <Parameter name="Overall time" type="unsignedFloat" value="1000"/>
        <Parameter name="Relative Tolerance" type="unsignedFloat" value="9.9999999999999995e-07"/>
        <Parameter name="Absolute Tolerance" type="unsignedFloat" value="9.9999999999999998e-13"/>
        <Parameter name="Max Internal Steps" type="unsignedInteger" value="10000"/>
      </Method>
    </Task>
    <Task key="Task_22" name="Time Scale Separation Analysis" type="timeScaleSeparationAnalysis" scheduled="false" updateModel="false">
      <Report reference="Report_15" target="" append="1" confirmOverwrite="1"/>
      <Problem>
        <Parameter name="StepNumber" type="unsignedInteger" value="100"/>
        <Parameter name="StepSize" type="float" value="0.01"/>
        <Parameter name="Duration" type="float" value="1"/>
        <Parameter name="TimeSeriesRequested" type="bool" value="1"/>
        <Parameter name="OutputStartTime" type="float" value="0"/>
      </Problem>
      <Method name="ILDM (LSODA,Deuflhard)" type="TimeScaleSeparation(ILDM,Deuflhard)">
        <Parameter name="Deuflhard Tolerance" type="unsignedFloat" value="0.0001"/>
      </Method>
    </Task>
    <Task key="Task_23" name="Sensitivities" type="sensitivities" scheduled="false" updateModel="false">
      <Report reference="Report_16" target="" append="1" confirmOverwrite="1"/>
      <Problem>
        <Parameter name="SubtaskType" type="unsignedInteger" value="1"/>
        <ParameterGroup name="TargetFunctions">
          <Parameter name="SingleObject" type="cn" value=""/>
          <Parameter name="ObjectListType" type="unsignedInteger" value="7"/>
        </ParameterGroup>
        <ParameterGroup name="ListOfVariables">
          <ParameterGroup name="Variables">
            <Parameter name="SingleObject" type="cn" value=""/>
            <Parameter name="ObjectListType" type="unsignedInteger" value="41"/>
          </ParameterGroup>
          <ParameterGroup name="Variables">
            <Parameter name="SingleObject" type="cn" value=""/>
            <Parameter name="ObjectListType" type="unsignedInteger" value="0"/>
          </ParameterGroup>
        </ParameterGroup>
      </Problem>
      <Method name="Sensitivities Method" type="SensitivitiesMethod">
        <Parameter name="Delta factor" type="unsignedFloat" value="0.001"/>
        <Parameter name="Delta minimum" type="unsignedFloat" value="9.9999999999999998e-13"/>
      </Method>
    </Task>
    <Task key="Task_24" name="Moieties" type="moieties" scheduled="false" updateModel="false">
      <Problem>
      </Problem>
      <Method name="Householder Reduction" type="Householder">
      </Method>
    </Task>
    <Task key="Task_25" name="Cross Section" type="crosssection" scheduled="false" updateModel="false">
      <Problem>
        <Parameter name="AutomaticStepSize" type="bool" value="0"/>
        <Parameter name="StepNumber" type="unsignedInteger" value="100"/>
        <Parameter name="StepSize" type="float" value="0.01"/>
        <Parameter name="Duration" type="float" value="1"/>
        <Parameter name="TimeSeriesRequested" type="bool" value="1"/>
        <Parameter name="OutputStartTime" type="float" value="0"/>
        <Parameter name="Output Event" type="bool" value="0"/>
        <Parameter name="Start in Steady State" type="bool" value="0"/>
        <Parameter name="LimitCrossings" type="bool" value="0"/>
        <Parameter name="NumCrossingsLimit" type="unsignedInteger" value="0"/>
        <Parameter name="LimitOutTime" type="bool" value="0"/>
        <Parameter name="LimitOutCrossings" type="bool" value="0"/>
        <Parameter name="PositiveDirection" type="bool" value="1"/>
        <Parameter name="NumOutCrossingsLimit" type="unsignedInteger" value="0"/>
        <Parameter name="LimitUntilConvergence" type="bool" value="0"/>
        <Parameter name="ConvergenceTolerance" type="float" value="9.9999999999999995e-07"/>
        <Parameter name="Threshold" type="float" value="0"/>
        <Parameter name="DelayOutputUntilConvergence" type="bool" value="0"/>
        <Parameter name="OutputConvergenceTolerance" type="float" value="9.9999999999999995e-07"/>
        <ParameterText name="TriggerExpression" type="expression">
          
        </ParameterText>
        <Parameter name="SingleVariable" type="cn" value=""/>
      </Problem>
      <Method name="Deterministic (LSODA)" type="Deterministic(LSODA)">
        <Parameter name="Integrate Reduced Model" type="bool" value="0"/>
        <Parameter name="Relative Tolerance" type="unsignedFloat" value="9.9999999999999995e-07"/>
        <Parameter name="Absolute Tolerance" type="unsignedFloat" value="9.9999999999999998e-13"/>
        <Parameter name="Max Internal Steps" type="unsignedInteger" value="10000"/>
        <Parameter name="Max Internal Step Size" type="unsignedFloat" value="0"/>
      </Method>
    </Task>
    <Task key="Task_26" name="Linear Noise Approximation" type="linearNoiseApproximation" scheduled="false" updateModel="false">
      <Report reference="Report_17" target="" append="1" confirmOverwrite="1"/>
      <Problem>
        <Parameter name="Steady-State" type="key" value=""/>
      </Problem>
      <Method name="Linear Noise Approximation" type="LinearNoiseApproximation">
      </Method>
    </Task>
  </ListOfTasks>
  <ListOfReports>
    <Report key="Report_9" name="Steady-State" taskType="steadyState" separator="&#x09;" precision="6">
      <Comment>
        Automatically generated report.
      </Comment>
      <Footer>
        <Object cn="CN=Root,Vector=TaskList[Steady-State]"/>
      </Footer>
    </Report>
    <Report key="Report_10" name="Elementary Flux Modes" taskType="fluxMode" separator="&#x09;" precision="6">
      <Comment>
        Automatically generated report.
      </Comment>
      <Footer>
        <Object cn="CN=Root,Vector=TaskList[Elementary Flux Modes],Object=Result"/>
      </Footer>
    </Report>
    <Report key="Report_11" name="Optimization" taskType="optimization" separator="&#x09;" precision="6">
      <Comment>
        Automatically generated report.
      </Comment>
      <Header>
        <Object cn="CN=Root,Vector=TaskList[Optimization],Object=Description"/>
        <Object cn="String=\[Function Evaluations\]"/>
        <Object cn="Separator=&#x09;"/>
        <Object cn="String=\[Best Value\]"/>
        <Object cn="Separator=&#x09;"/>
        <Object cn="String=\[Best Parameters\]"/>
      </Header>
      <Body>
        <Object cn="CN=Root,Vector=TaskList[Optimization],Problem=Optimization,Reference=Function Evaluations"/>
        <Object cn="Separator=&#x09;"/>
        <Object cn="CN=Root,Vector=TaskList[Optimization],Problem=Optimization,Reference=Best Value"/>
        <Object cn="Separator=&#x09;"/>
        <Object cn="CN=Root,Vector=TaskList[Optimization],Problem=Optimization,Reference=Best Parameters"/>
      </Body>
      <Footer>
        <Object cn="String=&#x0a;"/>
        <Object cn="CN=Root,Vector=TaskList[Optimization],Object=Result"/>
      </Footer>
    </Report>
    <Report key="Report_12" name="Parameter Estimation" taskType="parameterFitting" separator="&#x09;" precision="6">
      <Comment>
        Automatically generated report.
      </Comment>
      <Header>
        <Object cn="CN=Root,Vector=TaskList[Parameter Estimation],Object=Description"/>
        <Object cn="String=\[Function Evaluations\]"/>
        <Object cn="Separator=&#x09;"/>
        <Object cn="String=\[Best Value\]"/>
        <Object cn="Separator=&#x09;"/>
        <Object cn="String=\[Best Parameters\]"/>
      </Header>
      <Body>
        <Object cn="CN=Root,Vector=TaskList[Parameter Estimation],Problem=Parameter Estimation,Reference=Function Evaluations"/>
        <Object cn="Separator=&#x09;"/>
        <Object cn="CN=Root,Vector=TaskList[Parameter Estimation],Problem=Parameter Estimation,Reference=Best Value"/>
        <Object cn="Separator=&#x09;"/>
        <Object cn="CN=Root,Vector=TaskList[Parameter Estimation],Problem=Parameter Estimation,Reference=Best Parameters"/>
      </Body>
      <Footer>
        <Object cn="String=&#x0a;"/>
        <Object cn="CN=Root,Vector=TaskList[Parameter Estimation],Object=Result"/>
      </Footer>
    </Report>
    <Report key="Report_13" name="Metabolic Control Analysis" taskType="metabolicControlAnalysis" separator="&#x09;" precision="6">
      <Comment>
        Automatically generated report.
      </Comment>
      <Header>
        <Object cn="CN=Root,Vector=TaskList[Metabolic Control Analysis],Object=Description"/>
      </Header>
      <Footer>
        <Object cn="String=&#x0a;"/>
        <Object cn="CN=Root,Vector=TaskList[Metabolic Control Analysis],Object=Result"/>
      </Footer>
    </Report>
    <Report key="Report_14" name="Lyapunov Exponents" taskType="lyapunovExponents" separator="&#x09;" precision="6">
      <Comment>
        Automatically generated report.
      </Comment>
      <Header>
        <Object cn="CN=Root,Vector=TaskList[Lyapunov Exponents],Object=Description"/>
      </Header>
      <Footer>
        <Object cn="String=&#x0a;"/>
        <Object cn="CN=Root,Vector=TaskList[Lyapunov Exponents],Object=Result"/>
      </Footer>
    </Report>
    <Report key="Report_15" name="Time Scale Separation Analysis" taskType="timeScaleSeparationAnalysis" separator="&#x09;" precision="6">
      <Comment>
        Automatically generated report.
      </Comment>
      <Header>
        <Object cn="CN=Root,Vector=TaskList[Time Scale Separation Analysis],Object=Description"/>
      </Header>
      <Footer>
        <Object cn="String=&#x0a;"/>
        <Object cn="CN=Root,Vector=TaskList[Time Scale Separation Analysis],Object=Result"/>
      </Footer>
    </Report>
    <Report key="Report_16" name="Sensitivities" taskType="sensitivities" separator="&#x09;" precision="6">
      <Comment>
        Automatically generated report.
      </Comment>
      <Header>
        <Object cn="CN=Root,Vector=TaskList[Sensitivities],Object=Description"/>
      </Header>
      <Footer>
        <Object cn="String=&#x0a;"/>
        <Object cn="CN=Root,Vector=TaskList[Sensitivities],Object=Result"/>
      </Footer>
    </Report>
    <Report key="Report_17" name="Linear Noise Approximation" taskType="linearNoiseApproximation" separator="&#x09;" precision="6">
      <Comment>
        Automatically generated report.
      </Comment>
      <Header>
        <Object cn="CN=Root,Vector=TaskList[Linear Noise Approximation],Object=Description"/>
      </Header>
      <Footer>
        <Object cn="String=&#x0a;"/>
        <Object cn="CN=Root,Vector=TaskList[Linear Noise Approximation],Object=Result"/>
      </Footer>
    </Report>
  </ListOfReports>
  <GUI>
  </GUI>
  <SBMLReference file="Mathematical Model Copasi.xml">
    <SBMLMap SBMLid="c1" COPASIkey="Compartment_1"/>
    <SBMLMap SBMLid="default" COPASIkey="Compartment_0"/>
    <SBMLMap SBMLid="re1" COPASIkey="Reaction_0"/>
    <SBMLMap SBMLid="re2" COPASIkey="Reaction_1"/>
    <SBMLMap SBMLid="re3" COPASIkey="Reaction_2"/>
    <SBMLMap SBMLid="s1" COPASIkey="Metabolite_11"/>
    <SBMLMap SBMLid="s10" COPASIkey="Metabolite_7"/>
    <SBMLMap SBMLid="s11" COPASIkey="Metabolite_8"/>
    <SBMLMap SBMLid="s12" COPASIkey="Metabolite_9"/>
    <SBMLMap SBMLid="s13" COPASIkey="Metabolite_10"/>
    <SBMLMap SBMLid="s2" COPASIkey="Metabolite_0"/>
    <SBMLMap SBMLid="s4" COPASIkey="Metabolite_1"/>
    <SBMLMap SBMLid="s5" COPASIkey="Metabolite_2"/>
    <SBMLMap SBMLid="s6" COPASIkey="Metabolite_3"/>
    <SBMLMap SBMLid="s7" COPASIkey="Metabolite_4"/>
    <SBMLMap SBMLid="s8" COPASIkey="Metabolite_5"/>
    <SBMLMap SBMLid="s9" COPASIkey="Metabolite_6"/>
  </SBMLReference>
  <ListOfUnitDefinitions>
    <UnitDefinition key="Unit_0" name="meter" symbol="m">
      <Expression>
        m
      </Expression>
    </UnitDefinition>
    <UnitDefinition key="Unit_2" name="second" symbol="s">
      <Expression>
        s
      </Expression>
    </UnitDefinition>
    <UnitDefinition key="Unit_6" name="Avogadro" symbol="Avogadro">
      <Expression>
        Avogadro
      </Expression>
    </UnitDefinition>
    <UnitDefinition key="Unit_8" name="item" symbol="#">
      <Expression>
        #
      </Expression>
    </UnitDefinition>
    <UnitDefinition key="Unit_17" name="liter" symbol="l">
      <Expression>
        0.001*m^3
      </Expression>
    </UnitDefinition>
    <UnitDefinition key="Unit_20" name="mole" symbol="mol">
      <Expression>
        Avogadro*#
      </Expression>
    </UnitDefinition>
  </ListOfUnitDefinitions>
</COPASI>
