# Supplementary material for: Perturbation-Based Modeling Unveils the Autophagic Modulation of Chemosensitivity and Immunogenicity in Breast Cancer Cells
Source: Metabolites. 2021 Sep 18;11(9):637. doi: 10.3390/metabo11090637 (PMC8469554; doi:10.3390/metabo11090637)
Supplement: Supplementary file 1 [file metabolites-11-00637-s001.zip › SupplementaryFiles/PerturbationDataSet.xlsx]

## Sheet: MCF-7 COMP
Time	Rap	Tor	HCQ	Wort	Spau	Epi	Cisp	Pacli	AL	AP
0	0	0	0	0	0	0	0	0	1	1
36	0	0	0	0	0	0	0	0	0.922371	0.991604
39	0	0	0	0	0	0	0	0	0.929962	0.980274
42	0	0	0	0	0	0	0	0	0.968596	0.985306
45	0	0	0	0	0	0	0	0	1.02418	0.983215
48	0	0	0	0	0	0	0	0	1.15134	0.996805
Time	Rap	Tor	HCQ	Wort	Spau	Epi	Cisp	Pacli	AL	AP
0	1	0	0	0	0	0	0	0	1	1
36	1	0	0	0	0	0	0	0	1.48018	0.882868
39	1	0	0	0	0	0	0	0	1.39	0.795698
42	1	0	0	0	0	0	0	0	1.37	0.79
45	1	0	0	0	0	0	0	0	1.4	0.75
48	1	0	0	0	0	0	0	0	1.41	0.73
Time	Rap	Tor	HCQ	Wort	Spau	Epi	Cisp	Pacli	AL	AP
0	0	1	0	0	0	0	0	0	1	1
36	0	1	0	0	0	0	0	0	1.68629	0.947395
39	0	1	0	0	0	0	0	0	1.60309	0.858383
42	0	1	0	0	0	0	0	0	1.66036	0.863934
45	0	1	0	0	0	0	0	0	1.69248	0.84548
48	0	1	0	0	0	0	0	0	1.66813	0.8039
Time	Rap	Tor	HCQ	Wort	Spau	Epi	Cisp	Pacli	AL	AP
0	0	0	1	0	0	0	0	0	1	1
36	0	0	1	0	0	0	0	0	0.85494	1.08127
39	0	0	1	0	0	0	0	0	0.847728	1.07774
42	0	0	1	0	0	0	0	0	0.832059	1.08551
45	0	0	1	0	0	0	0	0	0.860347	1.09624
48	0	0	1	0	0	0	0	0	0.863559	1.09719
Time	Rap	Tor	HCQ	Wort	Spau	Epi	Cisp	Pacli	AL	AP
0	0	0	0	1	0	0	0	0	1	1
36	0	0	0	1	0	0	0	0	1.0434	1.10022
39	0	0	0	1	0	0	0	0	0.975298	1.03639
42	0	0	0	1	0	0	0	0	0.962484	1.04413
45	0	0	0	1	0	0	0	0	1.02833	1.10854
48	0	0	0	1	0	0	0	0	1.0216	1.1018
Time	Rap	Tor	HCQ	Wort	Spau	Epi	Cisp	Pacli	AL	AP
0	0	0	0	0	1	0	0	0	1	1
36	0	0	0	0	1	0	0	0	0.529557	0.37453
39	0	0	0	0	1	0	0	0	0.513831	0.371236
42	0	0	0	0	1	0	0	0	0.516556	0.369994
45	0	0	0	0	1	0	0	0	0.516746	0.393099
48	0	0	0	0	1	0	0	0	0.495101	0.386511
Time	Rap	Tor	HCQ	Wort	Spau	Epi	Cisp	Pacli	AL	AP
0	0	0	0	0	0	1	0	0	1	1
36	0	0	0	0	0	1	0	0	0.634207	0.800543
39	0	0	0	0	0	1	0	0	0.629234	0.835471
42	0	0	0	0	0	1	0	0	0.677135	0.905441
45	0	0	0	0	0	1	0	0	0.576402	0.82525
48	0	0	0	0	0	1	0	0	0.535732	0.773121
Time	Rap	Tor	HCQ	Wort	Spau	Epi	Cisp	Pacli	AL	AP
0	1	0	0	0	0	1	0	0	1	1
36	1	0	0	0	0	1	0	0	0.856956	1.01
39	1	0	0	0	0	1	0	0	0.79917	1.03
42	1	0	0	0	0	1	0	0	0.748441	0.98
45	1	0	0	0	0	1	0	0	0.859743	0.97
48	1	0	0	0	0	1	0	0	0.757389	1.01
Time	Rap	Tor	HCQ	Wort	Spau	Epi	Cisp	Pacli	AL	AP
0	0	1	0	0	0	1	0	0	1	1
36	0	1	0	0	0	1	0	0	0.732251	1.16361
39	0	1	0	0	0	1	0	0	0.73732	1.18483
42	0	1	0	0	0	1	0	0	0.740386	1.16648
45	0	1	0	0	0	1	0	0	0.733204	1.12621
48	0	1	0	0	0	1	0	0	0.732293	1.16383
Time	Rap	Tor	HCQ	Wort	Spau	Epi	Cisp	Pacli	AL	AP
0	0	0	1	0	0	1	0	0	1	1
36	0	0	1	0	0	1	0	0	1.15855	1.37573
39	0	0	1	0	0	1	0	0	1.07249	1.54962
42	0	0	1	0	0	1	0	0	1.00707	1.44636
45	0	0	1	0	0	1	0	0	0.998701	1.46917
48	0	0	1	0	0	1	0	0	0.988143	1.55689
Time	Rap	Tor	HCQ	Wort	Spau	Epi	Cisp	Pacli	AL	AP
0	0	0	0	1	0	1	0	0	1	1
36	0	0	0	1	0	1	0	0	0.647969	1.02412
39	0	0	0	1	0	1	0	0	0.623717	0.933644
42	0	0	0	1	0	1	0	0	0.590364	0.856129
45	0	0	0	1	0	1	0	0	0.592618	0.912149
48	0	0	0	1	0	1	0	0	0.632711	0.919395
Time	Rap	Tor	HCQ	Wort	Spau	Epi	Cisp	Pacli	AL	AP
0	0	0	0	0	1	1	0	0	1	1
36	0	0	0	0	1	1	0	0	0.580187	0.581695
39	0	0	0	0	1	1	0	0	0.577231	0.599322
42	0	0	0	0	1	1	0	0	0.534864	0.593864
45	0	0	0	0	1	1	0	0	0.497567	0.545703
48	0	0	0	0	1	1	0	0	0.515084	0.657782
Time	Rap	Tor	HCQ	Wort	Spau	Epi	Cisp	Pacli	AL	AP
0	0	0	0	0	0	0	1	0	1	1
36	0	0	0	0	0	0	1	0	1.86088	1.19334
39	0	0	0	0	0	0	1	0	1.98813	1.33897
42	0	0	0	0	0	0	1	0	2.00695	1.37332
45	0	0	0	0	0	0	1	0	2.03321	1.45134
48	0	0	0	0	0	0	1	0	2.16909	1.49982
Time	Rap	Tor	HCQ	Wort	Spau	Epi	Cisp	Pacli	AL	AP
0	1	0	0	0	0	0	1	0	1	1
36	1	0	0	0	0	0	1	0	2.38675	1.0867
39	1	0	0	0	0	0	1	0	2.17302	0.967693
42	1	0	0	0	0	0	1	0	2.27259	1.04362
45	1	0	0	0	0	0	1	0	2.3129	1.02704
48	1	0	0	0	0	0	1	0	2.26722	1.02508
Time	Rap	Tor	HCQ	Wort	Spau	Epi	Cisp	Pacli	AL	AP
0	0	1	0	0	0	0	1	0	1	1
36	0	1	0	0	0	0	1	0	1.29678	0.995049
39	0	1	0	0	0	0	1	0	1.32938	0.960631
42	0	1	0	0	0	0	1	0	1.32339	0.879023
45	0	1	0	0	0	0	1	0	1.31503	0.92145
48	0	1	0	0	0	0	1	0	1.38	0.875494
Time	Rap	Tor	HCQ	Wort	Spau	Epi	Cisp	Pacli	AL	AP
0	0	0	1	0	0	0	1	0	1	1
36	0	0	1	0	0	0	1	0	1.30873	3.07727
39	0	0	1	0	0	0	1	0	1.39532	2.75635
42	0	0	1	0	0	0	1	0	1.42659	3.07402
45	0	0	1	0	0	0	1	0	1.37636	2.96208
48	0	0	1	0	0	0	1	0	1.33972	3.08684
Time	Rap	Tor	HCQ	Wort	Spau	Epi	Cisp	Pacli	AL	AP
0	0	0	0	1	0	0	1	0	1	1
36	0	0	0	1	0	0	1	0	1.2699	0.784387
39	0	0	0	1	0	0	1	0	1.4539	0.783757
42	0	0	0	1	0	0	1	0	1.45178	0.78675
45	0	0	0	1	0	0	1	0	1.55769	0.813511
48	0	0	0	1	0	0	1	0	1.55948	0.787556
Time	Rap	Tor	HCQ	Wort	Spau	Epi	Cisp	Pacli	AL	AP
0	0	0	0	0	1	0	1	0	1	1
36	0	0	0	0	1	0	1	0	0.539997	0.330429
39	0	0	0	0	1	0	1	0	0.494183	0.322714
42	0	0	0	0	1	0	1	0	0.539536	0.34676
45	0	0	0	0	1	0	1	0	0.547212	0.350496
48	0	0	0	0	1	0	1	0	0.505062	0.321174
Time	Rap	Tor	HCQ	Wort	Spau	Epi	Cisp	Pacli	AL	AP
0	0	0	0	0	0	0	0	1	1	1
36	0	0	0	0	0	0	0	1	1.11461	1.51361
39	0	0	0	0	0	0	0	1	1.27726	1.58453
42	0	0	0	0	0	0	0	1	1.31794	1.53153
45	0	0	0	0	0	0	0	1	1.50704	1.605
48	0	0	0	0	0	0	0	1	1.59415	1.6193
Time	Rap	Tor	HCQ	Wort	Spau	Epi	Cisp	Pacli	AL	AP
0	1	0	0	0	0	0	0	1	1	1
36	1	0	0	0	0	0	0	1	1.16477	0.982227
39	1	0	0	0	0	0	0	1	1.14475	0.974157
42	1	0	0	0	0	0	0	1	1.04315	0.917672
45	1	0	0	0	0	0	0	1	0.975361	0.848564
48	1	0	0	0	0	0	0	1	1.02257	0.846152
Time	Rap	Tor	HCQ	Wort	Spau	Epi	Cisp	Pacli	AL	AP
0	0	1	0	0	0	0	0	1	1	1
36	0	1	0	0	0	0	0	1	0.908991	1.15271
39	0	1	0	0	0	0	0	1	0.903223	1.08493
42	0	1	0	0	0	0	0	1	0.975811	1.05925
45	0	1	0	0	0	0	0	1	1.0135	1.05373
48	0	1	0	0	0	0	0	1	1.09022	1.08042
Time	Rap	Tor	HCQ	Wort	Spau	Epi	Cisp	Pacli	AL	AP
0	0	0	1	0	0	0	0	1	1	1
36	0	0	1	0	0	0	0	1	0.751151	1.29522
39	0	0	1	0	0	0	0	1	0.735493	1.39213
42	0	0	1	0	0	0	0	1	0.793126	1.71786
45	0	0	1	0	0	0	0	1	0.687799	1.54392
48	0	0	1	0	0	0	0	1	0.651181	1.47536
Time	Rap	Tor	HCQ	Wort	Spau	Epi	Cisp	Pacli	AL	AP
0	0	0	0	1	0	0	0	1	1	1
36	0	0	0	1	0	0	0	1	0.707995	1.16345
39	0	0	0	1	0	0	0	1	0.754222	1.2055
42	0	0	0	1	0	0	0	1	0.790514	1.21142
45	0	0	0	1	0	0	0	1	0.868649	1.16611
48	0	0	0	1	0	0	0	1	0.884169	1.09889
Time	Rap	Tor	HCQ	Wort	Spau	Epi	Cisp	Pacli	AL	AP
0	0	0	0	0	1	0	0	1	1	1
36	0	0	0	0	1	0	0	1	0.47012	0.55629
39	0	0	0	0	1	0	0	1	0.466629	0.545186
42	0	0	0	0	1	0	0	1	0.469438	0.552412
45	0	0	0	0	1	0	0	1	0.457283	0.550354
48	0	0	0	0	1	0	0	1	0.434687	0.483628

## Sheet: T47D COMP
Time	Rap	Tor	HCQ	Wort	Spau	Epi	Cisp	Pacli	AL	AP
0	0	0	0	0	0	0	0	0	1	1
36	0	0	0	0	0	0	0	0	1.00661	1.00537
39	0	0	0	0	0	0	0	0	0.966697	0.948971
42	0	0	0	0	0	0	0	0	0.983862	0.936052
45	0	0	0	0	0	0	0	0	0.997044	0.886291
48	0	0	0	0	0	0	0	0	1.02066	0.869567
Time	Rap	Tor	HCQ	Wort	Spau	Epi	Cisp	Pacli	AL	AP
0	1	0	0	0	0	0	0	0	1	1
36	1	0	0	0	0	0	0	0	1.59317	1.17299
39	1	0	0	0	0	0	0	0	1.63168	1.0721
42	1	0	0	0	0	0	0	0	1.66006	1.05989
45	1	0	0	0	0	0	0	0	1.70923	1.04154
48	1	0	0	0	0	0	0	0	1.79101	1.00344
Time	Rap	Tor	HCQ	Wort	Spau	Epi	Cisp	Pacli	AL	AP
0	0	1	0	0	0	0	0	0	1	1
36	0	1	0	0	0	0	0	0	1.83658	0.675568
39	0	1	0	0	0	0	0	0	1.71648	0.621452
42	0	1	0	0	0	0	0	0	1.8241	0.634823
45	0	1	0	0	0	0	0	0	1.86712	0.643669
48	0	1	0	0	0	0	0	0	1.82138	0.619333
Time	Rap	Tor	HCQ	Wort	Spau	Epi	Cisp	Pacli	AL	AP
0	0	0	1	0	0	0	0	0	1	1
36	0	0	1	0	0	0	0	0	1.04888	1.90012
39	0	0	1	0	0	0	0	0	0.978655	1.57684
42	0	0	1	0	0	0	0	0	0.982741	1.47897
45	0	0	1	0	0	0	0	0	0.949478	1.37814
48	0	0	1	0	0	0	0	0	0.954787	1.36428
Time	Rap	Tor	HCQ	Wort	Spau	Epi	Cisp	Pacli	AL	AP
0	0	0	0	1	0	0	0	0	1	1
36	0	0	0	1	0	0	0	0	1.46347	0.850621
39	0	0	0	1	0	0	0	0	1.41471	0.82294
42	0	0	0	1	0	0	0	0	1.41295	0.868383
45	0	0	0	1	0	0	0	0	1.43243	0.911755
48	0	0	0	1	0	0	0	0	1.38259	0.982188
Time	Rap	Tor	HCQ	Wort	Spau	Epi	Cisp	Pacli	AL	AP
0	0	0	0	0	1	0	0	0	1	1
36	0	0	0	0	1	0	0	0	0.899927	0.370222
39	0	0	0	0	1	0	0	0	0.780371	0.312196
42	0	0	0	0	1	0	0	0	0.776908	0.308968
45	0	0	0	0	1	0	0	0	0.696873	0.292748
48	0	0	0	0	1	0	0	0	0.680272	0.299277
Time	Rap	Tor	HCQ	Wort	Spau	Epi	Cisp	Pacli	AL	AP
0	0	0	0	0	0	1	0	0	1	1
36	0	0	0	0	0	1	0	0	1.31246	0.637772
39	0	0	0	0	0	1	0	0	1.25569	0.628178
42	0	0	0	0	0	1	0	0	1.21252	0.632352
45	0	0	0	0	0	1	0	0	1.24063	0.663181
48	0	0	0	0	0	1	0	0	1.25095	0.691403
Time	Rap	Tor	HCQ	Wort	Spau	Epi	Cisp	Pacli	AL	AP
0	1	0	0	0	0	1	0	0	1	1
36	1	0	0	0	0	1	0	0	1.48962	0.921401
39	1	0	0	0	0	1	0	0	1.47466	0.86209
42	1	0	0	0	0	1	0	0	1.38903	0.824799
45	1	0	0	0	0	1	0	0	1.4997	0.872895
48	1	0	0	0	0	1	0	0	1.48377	0.871134
Time	Rap	Tor	HCQ	Wort	Spau	Epi	Cisp	Pacli	AL	AP
0	0	1	0	0	0	1	0	0	1	1
36	0	1	0	0	0	1	0	0	1.20748	0.655285
39	0	1	0	0	0	1	0	0	1.12583	0.631496
42	0	1	0	0	0	1	0	0	1.11286	0.603312
45	0	1	0	0	0	1	0	0	1.07169	0.619862
48	0	1	0	0	0	1	0	0	1.07172	0.607712
Time	Rap	Tor	HCQ	Wort	Spau	Epi	Cisp	Pacli	AL	AP
0	0	0	1	0	0	1	0	0	1	1
36	0	0	1	0	0	1	0	0	1.03105	1.34986
39	0	0	1	0	0	1	0	0	1.04057	1.36099
42	0	0	1	0	0	1	0	0	0.944813	1.25309
45	0	0	1	0	0	1	0	0	0.933414	1.25387
48	0	0	1	0	0	1	0	0	0.880916	1.18929
Time	Rap	Tor	HCQ	Wort	Spau	Epi	Cisp	Pacli	AL	AP
0	0	0	0	1	0	1	0	0	1	1
36	0	0	0	1	0	1	0	0	1.25455	0.768114
39	0	0	0	1	0	1	0	0	1.19486	0.747766
42	0	0	0	1	0	1	0	0	1.19026	0.75317
45	0	0	0	1	0	1	0	0	1.22425	0.73548
48	0	0	0	1	0	1	0	0	1.22724	0.739886
Time	Rap	Tor	HCQ	Wort	Spau	Epi	Cisp	Pacli	AL	AP
0	0	0	0	0	1	1	0	0	1	1
36	0	0	0	0	1	1	0	0	0.782374	0.373449
39	0	0	0	0	1	1	0	0	0.756595	0.352348
42	0	0	0	0	1	1	0	0	0.752215	0.333483
45	0	0	0	0	1	1	0	0	0.734778	0.327076
48	0	0	0	0	1	1	0	0	0.712106	0.319926
Time	Rap	Tor	HCQ	Wort	Spau	Epi	Cisp	Pacli	AL	AP
0	0	0	0	0	0	0	1	0	1	1
36	0	0	0	0	0	0	1	0	1.21064	0.646623
39	0	0	0	0	0	0	1	0	1.1732	0.596896
42	0	0	0	0	0	0	1	0	1.20328	0.591573
45	0	0	0	0	0	0	1	0	1.13005	0.549519
48	0	0	0	0	0	0	1	0	1.12484	0.52306
Time	Rap	Tor	HCQ	Wort	Spau	Epi	Cisp	Pacli	AL	AP
0	1	0	0	0	0	0	1	0	1	1
36	1	0	0	0	0	0	1	0	1.66592	1.10099
39	1	0	0	0	0	0	1	0	1.6806	1.03368
42	1	0	0	0	0	0	1	0	1.711	1.03224
45	1	0	0	0	0	0	1	0	1.77441	0.988514
48	1	0	0	0	0	0	1	0	1.77546	1.04363
Time	Rap	Tor	HCQ	Wort	Spau	Epi	Cisp	Pacli	AL	AP
0	0	1	0	0	0	0	1	0	1	1
36	0	1	0	0	0	0	1	0	1.69986	0.742343
39	0	1	0	0	0	0	1	0	1.68059	0.714775
42	0	1	0	0	0	0	1	0	1.69809	0.705149
45	0	1	0	0	0	0	1	0	1.74573	0.736719
48	0	1	0	0	0	0	1	0	1.73795	0.743791
Time	Rap	Tor	HCQ	Wort	Spau	Epi	Cisp	Pacli	AL	AP
0	0	0	1	0	0	0	1	0	1	1
36	0	0	1	0	0	0	1	0	1.14395	1.92168
39	0	0	1	0	0	0	1	0	1.14675	1.94087
42	0	0	1	0	0	0	1	0	1.09049	1.82468
45	0	0	1	0	0	0	1	0	1.07075	1.69607
48	0	0	1	0	0	0	1	0	1.02653	1.63964
Time	Rap	Tor	HCQ	Wort	Spau	Epi	Cisp	Pacli	AL	AP
0	0	0	0	1	0	0	1	0	1	1
36	0	0	0	1	0	0	1	0	1.35015	0.768156
39	0	0	0	1	0	0	1	0	1.38148	0.746317
42	0	0	0	1	0	0	1	0	1.33789	0.720419
45	0	0	0	1	0	0	1	0	1.30264	0.724783
48	0	0	0	1	0	0	1	0	1.22655	0.715702
Time	Rap	Tor	HCQ	Wort	Spau	Epi	Cisp	Pacli	AL	AP
0	0	0	0	0	1	0	1	0	1	1
36	0	0	0	0	1	0	1	0	0.887553	0.40167
39	0	0	0	0	1	0	1	0	0.839941	0.362497
42	0	0	0	0	1	0	1	0	0.761463	0.34426
45	0	0	0	0	1	0	1	0	0.769318	0.340082
48	0	0	0	0	1	0	1	0	0.749958	0.335972
Time	Rap	Tor	HCQ	Wort	Spau	Epi	Cisp	Pacli	AL	AP
0	0	0	0	0	0	0	0	1	1	1
36	0	0	0	0	0	0	0	1	0.756799	1.26803
39	0	0	0	0	0	0	0	1	0.754396	1.26094
42	0	0	0	0	0	0	0	1	0.73486	1.20834
45	0	0	0	0	0	0	0	1	0.777179	1.14088
48	0	0	0	0	0	0	0	1	0.731208	0.990796
Time	Rap	Tor	HCQ	Wort	Spau	Epi	Cisp	Pacli	AL	AP
0	1	0	0	0	0	0	0	1	1	1
36	1	0	0	0	0	0	0	1	1.01807	1.07403
39	1	0	0	0	0	0	0	1	1.08801	1.08514
42	1	0	0	0	0	0	0	1	1.04683	1.07065
45	1	0	0	0	0	0	0	1	1.03752	1.0538
48	1	0	0	0	0	0	0	1	1.0244	1.00049
Time	Rap	Tor	HCQ	Wort	Spau	Epi	Cisp	Pacli	AL	AP
0	0	1	0	0	0	0	0	1	1	1
36	0	1	0	0	0	0	0	1	1.75359	0.57128
39	0	1	0	0	0	0	0	1	1.71875	0.510014
42	0	1	0	0	0	0	0	1	1.54201	0.489584
45	0	1	0	0	0	0	0	1	1.48926	0.474193
48	0	1	0	0	0	0	0	1	1.48744	0.519845
Time	Rap	Tor	HCQ	Wort	Spau	Epi	Cisp	Pacli	AL	AP
0	0	0	1	0	0	0	0	1	1	1
36	0	0	1	0	0	0	0	1	1.17889	2.00599
39	0	0	1	0	0	0	0	1	1.16156	2.11288
42	0	0	1	0	0	0	0	1	1.10593	2.11102
45	0	0	1	0	0	0	0	1	1.03542	1.83043
48	0	0	1	0	0	0	0	1	1.00604	1.97237
Time	Rap	Tor	HCQ	Wort	Spau	Epi	Cisp	Pacli	AL	AP
0	0	0	0	1	0	0	0	1	1	1
36	0	0	0	1	0	0	0	1	1.2696	0.800874
39	0	0	0	1	0	0	0	1	1.31491	0.793861
42	0	0	0	1	0	0	0	1	1.33214	0.786117
45	0	0	0	1	0	0	0	1	1.25335	0.746176
48	0	0	0	1	0	0	0	1	1.26287	0.71995
Time	Rap	Tor	HCQ	Wort	Spau	Epi	Cisp	Pacli	AL	AP
0	0	0	0	0	1	0	0	1	1	1
36	0	0	0	0	1	0	0	1	0.913286	0.933016
39	0	0	0	0	1	0	0	1	0.892317	0.937518
42	0	0	0	0	1	0	0	1	0.899734	0.984658
45	0	0	0	0	1	0	0	1	0.813054	1.01931
48	0	0	0	0	1	0	0	1	0.80937	1.07014

## Sheet: MB468 COMP
Time	Rap	Tor	HCQ	Wort	Spau	Epi	Cisp	Pacli	AL	AP
0	0	0	0	0	0	0	0	0	1	1
36	0	0	0	0	0	0	0	0	1.02569	1.01539
39	0	0	0	0	0	0	0	0	1.02204	1.00605
42	0	0	0	0	0	0	0	0	1.00578	0.995064
45	0	0	0	0	0	0	0	0	0.968247	0.961146
48	0	0	0	0	0	0	0	0	1.01099	0.981867
Time	Rap	Tor	HCQ	Wort	Spau	Epi	Cisp	Pacli	AL	AP
0	1	0	0	0	0	0	0	0	1	1
36	1	0	0	0	0	0	0	0	1.47181	1.00425
39	1	0	0	0	0	0	0	0	1.42	1
42	1	0	0	0	0	0	0	0	1.44	0.97
45	1	0	0	0	0	0	0	0	1.36782	0.99
48	1	0	0	0	0	0	0	0	1.43345	1.01
Time	Rap	Tor	HCQ	Wort	Spau	Epi	Cisp	Pacli	AL	AP
0	0	1	0	0	0	0	0	0	1	1
36	0	1	0	0	0	0	0	0	1.21565	1.18872
39	0	1	0	0	0	0	0	0	1.26554	1.2219
42	0	1	0	0	0	0	0	0	1.22701	1.18401
45	0	1	0	0	0	0	0	0	1.29508	1.31167
48	0	1	0	0	0	0	0	0	1.34438	1.34462
Time	Rap	Tor	HCQ	Wort	Spau	Epi	Cisp	Pacli	AL	AP
0	0	0	1	0	0	0	0	0	1	1
36	0	0	1	0	0	0	0	0	1.11385	1.50055
39	0	0	1	0	0	0	0	0	1.1	1.4388
42	0	0	1	0	0	0	0	0	1.08402	1.25147
45	0	0	1	0	0	0	0	0	1.07496	1.24261
48	0	0	1	0	0	0	0	0	1.05642	1.14135
Time	Rap	Tor	HCQ	Wort	Spau	Epi	Cisp	Pacli	AL	AP
0	0	0	0	1	0	0	0	0	1	1
36	0	0	0	1	0	0	0	0	0.874085	0.913419
39	0	0	0	1	0	0	0	0	0.890442	0.957027
42	0	0	0	1	0	0	0	0	0.874659	0.906534
45	0	0	0	1	0	0	0	0	0.889975	0.881397
48	0	0	0	1	0	0	0	0	0.910782	0.921181
Time	Rap	Tor	HCQ	Wort	Spau	Epi	Cisp	Pacli	AL	AP
0	0	0	0	0	1	0	0	0	1	1
36	0	0	0	0	1	0	0	0	0.530616	0.245684
39	0	0	0	0	1	0	0	0	0.484983	0.169715
42	0	0	0	0	1	0	0	0	0.486824	0.171582
45	0	0	0	0	1	0	0	0	0.535729	0.124322
48	0	0	0	0	1	0	0	0	0.560528	0.113739
Time	Rap	Tor	HCQ	Wort	Spau	Epi	Cisp	Pacli	AL	AP
0	0	0	0	0	0	1	0	0	1	1
36	0	0	0	0	0	1	0	0	0.681567	0.390329
39	0	0	0	0	0	1	0	0	0.68248	0.474096
42	0	0	0	0	0	1	0	0	0.648252	0.506621
45	0	0	0	0	0	1	0	0	0.648805	0.533426
48	0	0	0	0	0	1	0	0	0.662789	0.484434
Time	Rap	Tor	HCQ	Wort	Spau	Epi	Cisp	Pacli	AL	AP
0	1	0	0	0	0	1	0	0	1	1
36	1	0	0	0	0	1	0	0	1.30113	0.871824
39	1	0	0	0	0	1	0	0	1.34	0.832321
42	1	0	0	0	0	1	0	0	1.3	0.796088
45	1	0	0	0	0	1	0	0	1.31346	0.862419
48	1	0	0	0	0	1	0	0	1.4386	0.9
Time	Rap	Tor	HCQ	Wort	Spau	Epi	Cisp	Pacli	AL	AP
0	0	1	0	0	0	1	0	0	1	1
36	0	1	0	0	0	1	0	0	0.766778	0.628127
39	0	1	0	0	0	1	0	0	0.7751	0.59996
42	0	1	0	0	0	1	0	0	0.763882	0.644974
45	0	1	0	0	0	1	0	0	0.708992	0.611162
48	0	1	0	0	0	1	0	0	0.699741	0.655592
Time	Rap	Tor	HCQ	Wort	Spau	Epi	Cisp	Pacli	AL	AP
0	0	0	1	0	0	1	0	0	1	1
36	0	0	1	0	0	1	0	0	1.38266	2.25647
39	0	0	1	0	0	1	0	0	1.2864	1.88402
42	0	0	1	0	0	1	0	0	1.23708	1.75709
45	0	0	1	0	0	1	0	0	1.30399	1.75495
48	0	0	1	0	0	1	0	0	1.16457	1.68877
Time	Rap	Tor	HCQ	Wort	Spau	Epi	Cisp	Pacli	AL	AP
0	0	0	0	1	0	1	0	0	1	1
36	0	0	0	1	0	1	0	0	0.651813	0.320803
39	0	0	0	1	0	1	0	0	0.643463	0.253532
42	0	0	0	1	0	1	0	0	0.632664	0.296582
45	0	0	0	1	0	1	0	0	0.620066	0.2653
48	0	0	0	1	0	1	0	0	0.62063	0.252677
Time	Rap	Tor	HCQ	Wort	Spau	Epi	Cisp	Pacli	AL	AP
0	0	0	0	0	1	1	0	0	1	1
36	0	0	0	0	1	1	0	0	0.509878	0.164586
39	0	0	0	0	1	1	0	0	0.528764	0.142906
42	0	0	0	0	1	1	0	0	0.552145	0.121164
45	0	0	0	0	1	1	0	0	0.574026	0.11016
48	0	0	0	0	1	1	0	0	0.578965	0.0852556
Time	Rap	Tor	HCQ	Wort	Spau	Epi	Cisp	Pacli	AL	AP
0	0	0	0	0	0	0	1	0	1	1
36	0	0	0	0	0	0	1	0	0.801408	0.555487
39	0	0	0	0	0	0	1	0	0.767801	0.541473
42	0	0	0	0	0	0	1	0	0.755561	0.517963
45	0	0	0	0	0	0	1	0	0.81558	0.576283
48	0	0	0	0	0	0	1	0	0.794909	0.578928
Time	Rap	Tor	HCQ	Wort	Spau	Epi	Cisp	Pacli	AL	AP
0	1	0	0	0	0	0	1	0	1	1
36	1	0	0	0	0	0	1	0	1.52592	1.257
39	1	0	0	0	0	0	1	0	1.25753	1.14412
42	1	0	0	0	0	0	1	0	1.17065	1.26394
45	1	0	0	0	0	0	1	0	0.967156	1.12853
48	1	0	0	0	0	0	1	0	1.02259	1.36315
Time	Rap	Tor	HCQ	Wort	Spau	Epi	Cisp	Pacli	AL	AP
0	0	1	0	0	0	0	1	0	1	1
36	0	1	0	0	0	0	1	0	0.974988	0.97865
39	0	1	0	0	0	0	1	0	0.946589	0.979075
42	0	1	0	0	0	0	1	0	0.881282	0.889683
45	0	1	0	0	0	0	1	0	0.891155	1.03866
48	0	1	0	0	0	0	1	0	0.8721	0.998677
Time	Rap	Tor	HCQ	Wort	Spau	Epi	Cisp	Pacli	AL	AP
0	0	0	1	0	0	0	1	0	1	1
36	0	0	1	0	0	0	1	0	1.10062	1.65533
39	0	0	1	0	0	0	1	0	1.26974	1.82956
42	0	0	1	0	0	0	1	0	1.28962	1.9302
45	0	0	1	0	0	0	1	0	1.29725	2.00899
48	0	0	1	0	0	0	1	0	1.33	2.02
Time	Rap	Tor	HCQ	Wort	Spau	Epi	Cisp	Pacli	AL	AP
0	0	0	0	1	0	0	1	0	1	1
36	0	0	0	1	0	0	1	0	0.8067	0.678364
39	0	0	0	1	0	0	1	0	0.79621	0.678835
42	0	0	0	1	0	0	1	0	0.770549	0.63052
45	0	0	0	1	0	0	1	0	0.774046	0.615886
48	0	0	0	1	0	0	1	0	0.783385	0.668112
Time	Rap	Tor	HCQ	Wort	Spau	Epi	Cisp	Pacli	AL	AP
0	0	0	0	0	1	0	1	0	1	1
36	0	0	0	0	1	0	1	0	0.56113	0.170109
39	0	0	0	0	1	0	1	0	0.576674	0.132338
42	0	0	0	0	1	0	1	0	0.550522	0.114779
45	0	0	0	0	1	0	1	0	0.530832	0.0939326
48	0	0	0	0	1	0	1	0	0.580911	0.0825904
Time	Rap	Tor	HCQ	Wort	Spau	Epi	Cisp	Pacli	AL	AP
0	0	0	0	0	0	0	0	1	1	1
36	0	0	0	0	0	0	0	1	0.673379	0.80393
39	0	0	0	0	0	0	0	1	0.650934	0.717714
42	0	0	0	0	0	0	0	1	0.693079	0.688963
45	0	0	0	0	0	0	0	1	0.712127	0.667305
48	0	0	0	0	0	0	0	1	0.706959	0.731548
Time	Rap	Tor	HCQ	Wort	Spau	Epi	Cisp	Pacli	AL	AP
0	1	0	0	0	0	0	0	1	1	1
36	1	0	0	0	0	0	0	1	0.943706	0.767427
39	1	0	0	0	0	0	0	1	0.882314	0.7727
42	1	0	0	0	0	0	0	1	0.949357	0.793679
45	1	0	0	0	0	0	0	1	0.852095	0.756745
48	1	0	0	0	0	0	0	1	0.90803	0.761494
Time	Rap	Tor	HCQ	Wort	Spau	Epi	Cisp	Pacli	AL	AP
0	0	1	0	0	0	0	0	1	1	1
36	0	1	0	0	0	0	0	1	0.934459	1.22438
39	0	1	0	0	0	0	0	1	0.926533	1.18234
42	0	1	0	0	0	0	0	1	0.92241	1.18466
45	0	1	0	0	0	0	0	1	0.950268	1.15746
48	0	1	0	0	0	0	0	1	0.980419	1.14366
Time	Rap	Tor	HCQ	Wort	Spau	Epi	Cisp	Pacli	AL	AP
0	0	0	1	0	0	0	0	1	1	1
36	0	0	1	0	0	0	0	1	0.906673	1.69607
39	0	0	1	0	0	0	0	1	0.825875	1.79354
42	0	0	1	0	0	0	0	1	0.79666	1.9093
45	0	0	1	0	0	0	0	1	0.731133	2.08847
48	0	0	1	0	0	0	0	1	0.720706	2.11078
Time	Rap	Tor	HCQ	Wort	Spau	Epi	Cisp	Pacli	AL	AP
0	0	0	0	1	0	0	0	1	1	1
36	0	0	0	1	0	0	0	1	0.6221	0.690562
39	0	0	0	1	0	0	0	1	0.658907	0.699193
42	0	0	0	1	0	0	0	1	0.624309	0.587059
45	0	0	0	1	0	0	0	1	0.624417	0.609994
48	0	0	0	1	0	0	0	1	0.623084	0.672682
Time	Rap	Tor	HCQ	Wort	Spau	Epi	Cisp	Pacli	AL	AP
0	0	0	0	0	1	0	0	1	1	1
36	0	0	0	0	1	0	0	1	0.570199	0.439562
39	0	0	0	0	1	0	0	1	0.543118	0.380013
42	0	0	0	0	1	0	0	1	0.530407	0.297882
45	0	0	0	0	1	0	0	1	0.495032	0.295137
48	0	0	0	0	1	0	0	1	0.504868	0.250334
